# Supplementary material for: Restoration of ancestral transcriptional plasticity contributes to plastic heterosis in fatty liver of hybrid ducks
Source: Commun Biol. 2026 Apr 14;9:803. doi: 10.1038/s42003-026-10049-7 (PMC13266055; doi:10.1038/s42003-026-10049-7)
Supplement: Supplementary file 3 — Supplementary Data 1 [file 42003_2026_10049_MOESM3_ESM.xlsx]

## Sheet: Sheet1
Supplementary Data 1. GO enrichment results for plastic genes shared by Peking and Muscovy ducks
ONTOLOGY	ID	Description	GeneRatio	BgRatio	pvalue	p.adjust	qvalue
biological process	GO:0000280	nuclear division	51/540	441/18870	1.65714e-17	5.16325e-14	4.3979e-14
biological process	GO:0000070	mitotic sister chromatid segregation	33/540	184/18870	2.40599e-17	5.16325e-14	4.3979e-14
biological process	GO:0140014	mitotic nuclear division	39/540	274/18870	1.12382e-16	1.60781e-13	1.36948e-13
biological process	GO:0000819	sister chromatid segregation	35/540	225/18870	2.63593e-16	2.82835e-13	2.4091e-13
biological process	GO:0048285	organelle fission	51/540	488/18870	1.14043e-15	9.78947e-13	8.33836e-13
biological process	GO:0007059	chromosome segregation	47/540	424/18870	1.69334e-15	1.07658e-12	9.16996e-13
biological process	GO:0098813	nuclear chromosome segregation	40/540	312/18870	1.75584e-15	1.07658e-12	9.16996e-13
biological process	GO:1905818	regulation of chromosome separation	20/540	74/18870	1.34302e-14	7.20533e-12	6.13727e-12
biological process	GO:0051304	chromosome separation	20/540	81/18870	8.88572e-14	4.2375e-11	3.60937e-11
biological process	GO:0031577	spindle checkpoint signaling	15/540	47/18870	1.88483e-12	8.08969e-10	6.89054e-10
biological process	GO:0051985	negative regulation of chromosome segregation	15/540	50/18870	5.21466e-12	1.72164e-09	1.46644e-09
biological process	GO:1902100	negative regulation of metaphase/anaphase transition of cell cycle	15/540	50/18870	5.21466e-12	1.72164e-09	1.46644e-09
biological process	GO:1905819	negative regulation of chromosome separation	15/540	50/18870	5.21466e-12	1.72164e-09	1.46644e-09
biological process	GO:0010965	regulation of mitotic sister chromatid separation	16/540	59/18870	5.71519e-12	1.75211e-09	1.4924e-09
biological process	GO:0051306	mitotic sister chromatid separation	16/540	62/18870	1.31529e-11	3.76349e-09	3.20562e-09
biological process	GO:0033047	regulation of mitotic sister chromatid segregation	15/540	54/18870	1.80415e-11	4.63889e-09	3.95126e-09
biological process	GO:0007088	regulation of mitotic nuclear division	21/540	118/18870	1.90768e-11	4.63889e-09	3.95126e-09
biological process	GO:0007094	mitotic spindle assembly checkpoint signaling	14/540	46/18870	2.16164e-11	4.63889e-09	3.95126e-09
biological process	GO:0071173	spindle assembly checkpoint signaling	14/540	46/18870	2.16164e-11	4.63889e-09	3.95126e-09
biological process	GO:0071174	mitotic spindle checkpoint signaling	14/540	46/18870	2.16164e-11	4.63889e-09	3.95126e-09
biological process	GO:0033046	negative regulation of sister chromatid segregation	14/540	48/18870	4.12357e-11	7.37432e-09	6.28121e-09
biological process	GO:0033048	negative regulation of mitotic sister chromatid segregation	14/540	48/18870	4.12357e-11	7.37432e-09	6.28121e-09
biological process	GO:0045841	negative regulation of mitotic metaphase/anaphase transition	14/540	48/18870	4.12357e-11	7.37432e-09	6.28121e-09
biological process	GO:2000816	negative regulation of mitotic sister chromatid separation	14/540	48/18870	4.12357e-11	7.37432e-09	6.28121e-09
biological process	GO:0051983	regulation of chromosome segregation	21/540	131/18870	1.47861e-10	2.53848e-08	2.1622e-08
biological process	GO:0051783	regulation of nuclear division	22/540	146/18870	1.862e-10	3.07373e-08	2.6181e-08
biological process	GO:0000075	cell cycle checkpoint signaling	25/540	192/18870	2.67679e-10	4.2551e-08	3.62436e-08
biological process	GO:0045839	negative regulation of mitotic nuclear division	14/540	56/18870	4.02097e-10	6.16358e-08	5.24994e-08
biological process	GO:0007093	mitotic cell cycle checkpoint signaling	21/540	142/18870	6.88983e-10	1.01969e-07	8.68544e-08
biological process	GO:0033045	regulation of sister chromatid segregation	18/540	104/18870	8.49069e-10	1.21473e-07	1.03467e-07
biological process	GO:1902099	regulation of metaphase/anaphase transition of cell cycle	17/540	93/18870	1.03983e-09	1.43966e-07	1.22626e-07
biological process	GO:0044784	metaphase/anaphase transition of cell cycle	17/540	97/18870	2.04922e-09	2.74852e-07	2.3411e-07
biological process	GO:0051784	negative regulation of nuclear division	14/540	63/18870	2.15457e-09	2.80225e-07	2.38686e-07
biological process	GO:0030071	regulation of mitotic metaphase/anaphase transition	16/540	90/18870	4.92915e-09	6.22233e-07	5.29998e-07
biological process	GO:0008608	attachment of spindle microtubules to kinetochore	12/540	49/18870	9.39022e-09	1.09342e-06	9.3134e-07
biological process	GO:0007091	metaphase/anaphase transition of mitotic cell cycle	16/540	94/18870	9.48195e-09	1.09342e-06	9.3134e-07
biological process	GO:2001251	negative regulation of chromosome organization	16/540	94/18870	9.48195e-09	1.09342e-06	9.3134e-07
biological process	GO:0090068	positive regulation of cell cycle process	27/540	262/18870	9.68079e-09	1.09342e-06	9.3134e-07
biological process	GO:0030199	collagen fibril organization	13/540	65/18870	3.14574e-08	3.46193e-06	2.94876e-06
biological process	GO:0045787	positive regulation of cell cycle	30/540	334/18870	3.49795e-08	3.7533e-06	3.19694e-06
biological process	GO:1902850	microtubule cytoskeleton organization involved in mitosis	20/540	163/18870	4.57939e-08	4.79384e-06	4.08324e-06
biological process	GO:0051383	kinetochore organization	8/540	21/18870	6.25793e-08	6.39501e-06	5.44706e-06
biological process	GO:0006637	acyl-CoA metabolic process	15/540	96/18870	9.01865e-08	8.79728e-06	7.49325e-06
biological process	GO:0035383	thioester metabolic process	15/540	96/18870	9.01865e-08	8.79728e-06	7.49325e-06
biological process	GO:0033865	nucleoside bisphosphate metabolic process	17/540	125/18870	1.03369e-07	9.43954e-06	8.0403e-06
biological process	GO:0033875	ribonucleoside bisphosphate metabolic process	17/540	125/18870	1.03369e-07	9.43954e-06	8.0403e-06
biological process	GO:0034032	purine nucleoside bisphosphate metabolic process	17/540	125/18870	1.03369e-07	9.43954e-06	8.0403e-06
biological process	GO:0006575	cellular modified amino acid metabolic process	17/540	126/18870	1.16376e-07	1.04059e-05	8.86344e-06
biological process	GO:1901988	negative regulation of cell cycle phase transition	26/540	277/18870	1.21043e-07	1.06024e-05	9.03077e-06
biological process	GO:0006260	DNA replication	26/540	278/18870	1.30022e-07	1.1067e-05	9.42654e-06
biological process	GO:1901987	regulation of cell cycle phase transition	35/540	456/18870	1.31505e-07	1.1067e-05	9.42654e-06
biological process	GO:1901990	regulation of mitotic cell cycle phase transition	30/540	355/18870	1.35096e-07	1.11506e-05	9.49776e-06
biological process	GO:0030198	extracellular matrix organization	28/540	321/18870	1.849e-07	1.49734e-05	1.27539e-05
biological process	GO:0033044	regulation of chromosome organization	24/540	247/18870	1.95433e-07	1.53876e-05	1.31066e-05
biological process	GO:0043062	extracellular structure organization	28/540	322/18870	1.97185e-07	1.53876e-05	1.31066e-05
biological process	GO:0050000	chromosome localization	16/540	116/18870	2.00983e-07	1.54039e-05	1.31206e-05
biological process	GO:0045229	external encapsulating structure organization	28/540	323/18870	2.10223e-07	1.55912e-05	1.32801e-05
biological process	GO:0045930	negative regulation of mitotic cell cycle	24/540	248/18870	2.10692e-07	1.55912e-05	1.32801e-05
biological process	GO:1901991	negative regulation of mitotic cell cycle phase transition	21/540	196/18870	2.22654e-07	1.61971e-05	1.37962e-05
biological process	GO:0061640	cytoskeleton-dependent cytokinesis	16/540	117/18870	2.26767e-07	1.62214e-05	1.38169e-05
biological process	GO:0044772	mitotic cell cycle phase transition	35/540	470/18870	2.71809e-07	1.91247e-05	1.62898e-05
biological process	GO:0044786	cell cycle DNA replication	10/540	44/18870	3.50377e-07	2.42551e-05	2.06597e-05
biological process	GO:0006163	purine nucleotide metabolic process	34/540	463/18870	5.5687e-07	3.79379e-05	3.23143e-05
biological process	GO:0051310	metaphase chromosome alignment	14/540	96/18870	5.80178e-07	3.89082e-05	3.31407e-05
biological process	GO:0010948	negative regulation of cell cycle process	27/540	320/18870	5.91714e-07	3.90713e-05	3.32797e-05
biological process	GO:0006261	DNA-templated DNA replication	18/540	161/18870	8.70169e-07	5.65874e-05	4.81993e-05
biological process	GO:0000281	mitotic cytokinesis	13/540	88/18870	1.26129e-06	8.07977e-05	6.88209e-05
biological process	GO:0051231	spindle elongation	6/540	14/18870	1.31926e-06	8.32685e-05	7.09255e-05
biological process	GO:0034508	centromere complex assembly	8/540	30/18870	1.43386e-06	8.919e-05	7.59692e-05
biological process	GO:0033260	nuclear DNA replication	9/540	40/18870	1.49223e-06	9.14953e-05	7.79328e-05
biological process	GO:0000910	cytokinesis	19/540	188/18870	2.03115e-06	0.000122784	0.000104584
biological process	GO:1901605	alpha-amino acid metabolic process	20/540	207/18870	2.21736e-06	0.000132179	0.000112586
biological process	GO:0072521	purine-containing compound metabolic process	34/540	493/18870	2.2854e-06	0.000134369	0.000114451
biological process	GO:0045786	negative regulation of cell cycle	30/540	407/18870	2.40649e-06	0.000139576	0.000118887
biological process	GO:0051303	establishment of chromosome localization	14/540	108/18870	2.47473e-06	0.000141621	0.000120628
biological process	GO:0061448	connective tissue development	24/540	285/18870	2.58506e-06	0.000145988	0.000124348
biological process	GO:1902969	mitotic DNA replication	6/540	16/18870	3.35005e-06	0.000186733	0.000159053
biological process	GO:0007052	mitotic spindle organization	15/540	130/18870	4.77287e-06	0.00026263	0.0002237
biological process	GO:0033866	nucleoside bisphosphate biosynthetic process	10/540	58/18870	5.14314e-06	0.000270113	0.000230074
biological process	GO:0034030	ribonucleoside bisphosphate biosynthetic process	10/540	58/18870	5.14314e-06	0.000270113	0.000230074
biological process	GO:0034033	purine nucleoside bisphosphate biosynthetic process	10/540	58/18870	5.14314e-06	0.000270113	0.000230074
biological process	GO:1901976	regulation of cell cycle checkpoint	9/540	46/18870	5.16059e-06	0.000270113	0.000230074
biological process	GO:0051656	establishment of organelle localization	32/540	469/18870	5.67216e-06	0.000293312	0.000249834
biological process	GO:0007051	spindle organization	19/540	202/18870	5.87375e-06	0.000300121	0.000255633
biological process	GO:0035384	thioester biosynthetic process	9/540	47/18870	6.22251e-06	0.000310547	0.000264514
biological process	GO:0071616	acyl-CoA biosynthetic process	9/540	47/18870	6.22251e-06	0.000310547	0.000264514
biological process	GO:0051256	mitotic spindle midzone assembly	5/540	11/18870	7.54568e-06	0.000372253	0.000317074
biological process	GO:0006641	triglyceride metabolic process	13/540	106/18870	1.04593e-05	0.00051013	0.000434512
biological process	GO:0006066	alcohol metabolic process	27/540	373/18870	1.06598e-05	0.000514068	0.000437867
biological process	GO:0140013	meiotic nuclear division	18/540	194/18870	1.24198e-05	0.000589261	0.000501914
biological process	GO:0000022	mitotic spindle elongation	5/540	12/18870	1.26309e-05	0.000589261	0.000501914
biological process	GO:0000727	double-strand break repair via break-induced replication	5/540	12/18870	1.26309e-05	0.000589261	0.000501914
biological process	GO:1903046	meiotic cell cycle process	19/540	214/18870	1.34696e-05	0.000621629	0.000529484
biological process	GO:1905820	positive regulation of chromosome separation	7/540	29/18870	1.36445e-05	0.000623004	0.000530655
biological process	GO:0006631	fatty acid metabolic process	28/540	401/18870	1.42888e-05	0.000645551	0.00054986
biological process	GO:0035337	fatty-acyl-CoA metabolic process	8/540	40/18870	1.46447e-05	0.000654741	0.000557687
biological process	GO:0032508	DNA duplex unwinding	11/540	79/18870	1.48008e-05	0.000654899	0.000557823
biological process	GO:1901293	nucleoside phosphate biosynthetic process	23/540	297/18870	1.6454e-05	0.00072062	0.000613801
biological process	GO:0009259	ribonucleotide metabolic process	27/540	385/18870	1.87825e-05	0.000814287	0.000693584
biological process	GO:0016126	sterol biosynthetic process	10/540	67/18870	1.9411e-05	0.000821272	0.000699533
biological process	GO:0006268	DNA unwinding involved in DNA replication	6/540	21/18870	2.00917e-05	0.000821272	0.000699533
biological process	GO:0051315	attachment of mitotic spindle microtubules to kinetochore	6/540	21/18870	2.00917e-05	0.000821272	0.000699533
biological process	GO:0090231	regulation of spindle checkpoint	6/540	21/18870	2.00917e-05	0.000821272	0.000699533
biological process	GO:0090266	regulation of mitotic cell cycle spindle assembly checkpoint	6/540	21/18870	2.00917e-05	0.000821272	0.000699533
biological process	GO:1903504	regulation of mitotic spindle checkpoint	6/540	21/18870	2.00917e-05	0.000821272	0.000699533
biological process	GO:0008202	steroid metabolic process	24/540	327/18870	2.61691e-05	0.0010596	0.000902534
biological process	GO:0019693	ribose phosphate metabolic process	27/540	393/18870	2.69735e-05	0.00108197	0.000921584
biological process	GO:0051321	meiotic cell cycle	22/540	287/18870	2.92493e-05	0.00116239	0.000990087
biological process	GO:0032392	DNA geometric change	11/540	85/18870	2.9941e-05	0.00117896	0.0010042
biological process	GO:0051255	spindle midzone assembly	5/540	14/18870	3.04442e-05	0.00118671	0.0010108
biological process	GO:0006639	acylglycerol metabolic process	14/540	134/18870	3.06907e-05	0.00118671	0.0010108
biological process	GO:0006638	neutral lipid metabolic process	14/540	135/18870	3.33605e-05	0.00127842	0.00108892
biological process	GO:0006084	acetyl-CoA metabolic process	7/540	33/18870	3.38184e-05	0.0012845	0.0010941
biological process	GO:0030174	regulation of DNA-templated DNA replication initiation	5/540	15/18870	4.45935e-05	0.00167891	0.00143004
biological process	GO:0006790	sulfur compound metabolic process	23/540	317/18870	4.58617e-05	0.00171164	0.00145792
biological process	GO:0090329	regulation of DNA-templated DNA replication	8/540	47/18870	5.02249e-05	0.00185832	0.00158286
biological process	GO:0009150	purine ribonucleotide metabolic process	25/540	365/18870	5.59141e-05	0.00205114	0.0017471
biological process	GO:0006275	regulation of DNA replication	13/540	124/18870	5.6486e-05	0.00205287	0.00174857
biological process	GO:0045132	meiotic chromosome segregation	11/540	91/18870	5.6918e-05	0.00205287	0.00174857
biological process	GO:0035336	long-chain fatty-acyl-CoA metabolic process	6/540	25/18870	5.94844e-05	0.00212756	0.00181219
biological process	GO:0001578	microtubule bundle formation	13/540	125/18870	6.14275e-05	0.0021789	0.00185592
biological process	GO:0071103	DNA conformation change	11/540	92/18870	6.30074e-05	0.00221662	0.00188805
biological process	GO:1901606	alpha-amino acid catabolic process	11/540	93/18870	6.96469e-05	0.00243028	0.00207004
biological process	GO:1901568	fatty acid derivative metabolic process	10/540	78/18870	7.43542e-05	0.00257362	0.00219212
biological process	GO:0048732	gland development	28/540	443/18870	8.34671e-05	0.00286592	0.0024411
biological process	GO:0001503	ossification	28/540	444/18870	8.67472e-05	0.00295491	0.0025169
biological process	GO:0051382	kinetochore assembly	5/540	17/18870	8.76273e-05	0.00295978	0.00252105
biological process	GO:0045740	positive regulation of DNA replication	7/540	38/18870	8.82694e-05	0.00295978	0.00252105
biological process	GO:0035082	axoneme assembly	11/540	96/18870	9.32794e-05	0.00310279	0.00264286
biological process	GO:0046949	fatty-acyl-CoA biosynthetic process	6/540	27/18870	9.47031e-05	0.00310279	0.00264286
biological process	GO:0051984	positive regulation of chromosome segregation	6/540	27/18870	9.47031e-05	0.00310279	0.00264286
biological process	GO:0051216	cartilage development	17/540	207/18870	0.000100515	0.00326825	0.0027838
biological process	GO:0046394	carboxylic acid biosynthetic process	23/540	334/18870	0.000101423	0.00327298	0.00278782
biological process	GO:0006520	amino acid metabolic process	21/540	291/18870	0.000104844	0.00334631	0.00285028
biological process	GO:1902652	secondary alcohol metabolic process	14/540	150/18870	0.000106034	0.00334631	0.00285028
biological process	GO:1901570	fatty acid derivative biosynthetic process	8/540	52/18870	0.000106034	0.00334631	0.00285028
biological process	GO:0016053	organic acid biosynthetic process	23/540	337/18870	0.000115882	0.00363041	0.00309227
biological process	GO:1904666	regulation of ubiquitin protein ligase activity	5/540	18/18870	0.000118486	0.00366955	0.0031256
biological process	GO:1901617	organic hydroxy compound biosynthetic process	19/540	251/18870	0.000119009	0.00366955	0.0031256
biological process	GO:0031055	chromatin remodeling at centromere	4/540	10/18870	0.000121406	0.00366955	0.0031256
biological process	GO:0034080	CENP-A containing chromatin assembly	4/540	10/18870	0.000121406	0.00366955	0.0031256
biological process	GO:0044837	actomyosin contractile ring organization	4/540	10/18870	0.000121406	0.00366955	0.0031256
biological process	GO:0002062	chondrocyte differentiation	12/540	116/18870	0.000123114	0.00369515	0.00314741
biological process	GO:0070286	axonemal dynein complex assembly	7/540	40/18870	0.000124106	0.00369904	0.00315073
biological process	GO:0009165	nucleotide biosynthetic process	21/540	295/18870	0.000126947	0.00375762	0.00320062
biological process	GO:0140694	non-membrane-bounded organelle assembly	26/540	408/18870	0.000130295	0.00383032	0.00326254
biological process	GO:0010639	negative regulation of organelle organization	24/540	363/18870	0.000134837	0.00393686	0.0033533
biological process	GO:0016125	sterol metabolic process	14/540	154/18870	0.000140459	0.00407331	0.00346952
biological process	GO:0006006	glucose metabolic process	16/540	193/18870	0.000143132	0.00412297	0.00351181
biological process	GO:0007076	mitotic chromosome condensation	5/540	19/18870	0.000157035	0.00446353	0.00380189
biological process	GO:0035338	long-chain fatty-acyl-CoA biosynthetic process	5/540	19/18870	0.000157035	0.00446353	0.00380189
biological process	GO:0070601	centromeric sister chromatid cohesion	4/540	11/18870	0.000186469	0.00526531	0.00448482
biological process	GO:0008203	cholesterol metabolic process	13/540	140/18870	0.000195152	0.00547446	0.00466297
biological process	GO:0005996	monosaccharide metabolic process	19/540	261/18870	0.000197485	0.0054802	0.00466786
biological process	GO:0009124	nucleoside monophosphate biosynthetic process	7/540	43/18870	0.000199187	0.0054802	0.00466786
biological process	GO:0019432	triglyceride biosynthetic process	7/540	43/18870	0.000199187	0.0054802	0.00466786
biological process	GO:0051293	establishment of spindle localization	8/540	57/18870	0.000205442	0.00560054	0.00477036
biological process	GO:0007018	microtubule-based movement	26/540	420/18870	0.000206171	0.00560054	0.00477036
biological process	GO:0044272	sulfur compound biosynthetic process	14/540	161/18870	0.000224208	0.0060522	0.00515508
biological process	GO:0050818	regulation of coagulation	9/540	73/18870	0.000229373	0.00615292	0.00524086
biological process	GO:0051988	regulation of attachment of spindle microtubules to kinetochore	5/540	21/18870	0.000262098	0.00698712	0.00595141
biological process	GO:0090232	positive regulation of spindle checkpoint	4/540	12/18870	0.000273389	0.00719867	0.0061316
biological process	GO:0090267	positive regulation of mitotic cell cycle spindle assembly checkpoint	4/540	12/18870	0.000273389	0.00719867	0.0061316
biological process	GO:0046165	alcohol biosynthetic process	13/540	145/18870	0.000276168	0.00722752	0.00615617
biological process	GO:1990845	adaptive thermogenesis	14/540	168/18870	0.000347788	0.00904671	0.0077057
biological process	GO:0030261	chromosome condensation	7/540	47/18870	0.000352231	0.00910709	0.00775713
biological process	GO:0016054	organic acid catabolic process	18/540	252/18870	0.000362791	0.00926844	0.00789456
biological process	GO:0046395	carboxylic acid catabolic process	18/540	252/18870	0.000362791	0.00926844	0.00789456
biological process	GO:0019216	regulation of lipid metabolic process	22/540	342/18870	0.000370188	0.00936681	0.00797835
biological process	GO:0051653	spindle localization	8/540	62/18870	0.000371006	0.00936681	0.00797835
biological process	GO:0120161	regulation of cold-induced thermogenesis	13/540	150/18870	0.000384323	0.00957604	0.00815657
biological process	GO:0032536	regulation of cell projection size	4/540	13/18870	0.000385987	0.00957604	0.00815657
biological process	GO:0043568	positive regulation of insulin-like growth factor receptor signaling pathway	4/540	13/18870	0.000385987	0.00957604	0.00815657
biological process	GO:0046486	glycerolipid metabolic process	24/540	390/18870	0.000389851	0.00961632	0.00819088
biological process	GO:0009063	amino acid catabolic process	11/540	113/18870	0.000397757	0.00975529	0.00830924
biological process	GO:0106106	cold-induced thermogenesis	13/540	151/18870	0.0004098	0.00999354	0.00851218
biological process	GO:0051225	spindle assembly	12/540	133/18870	0.00044317	0.0107462	0.00915331
biological process	GO:0001649	osteoblast differentiation	18/540	257/18870	0.000458849	0.0110639	0.0094239
biological process	GO:0031100	animal organ regeneration	8/540	64/18870	0.00046204	0.0110786	0.00943642
biological process	GO:0009162	deoxyribonucleoside monophosphate metabolic process	5/540	24/18870	0.000509979	0.012093	0.0103004
biological process	GO:0036158	outer dynein arm assembly	5/540	24/18870	0.000509979	0.012093	0.0103004
biological process	GO:0021819	layer formation in cerebral cortex	4/540	14/18870	0.000528204	0.0124563	0.0106099
biological process	GO:0006644	phospholipid metabolic process	23/540	375/18870	0.000536039	0.012572	0.0107084
biological process	GO:0006270	DNA replication initiation	6/540	37/18870	0.00058365	0.0135591	0.0115492
biological process	GO:0046460	neutral lipid biosynthetic process	7/540	51/18870	0.000587601	0.0135591	0.0115492
biological process	GO:0046463	acylglycerol biosynthetic process	7/540	51/18870	0.000587601	0.0135591	0.0115492
biological process	GO:0043567	regulation of insulin-like growth factor receptor signaling pathway	5/540	25/18870	0.000622603	0.0142899	0.0121717
biological process	GO:0120162	positive regulation of cold-induced thermogenesis	10/540	101/18870	0.000632255	0.0144342	0.0122946
biological process	GO:0050819	negative regulation of coagulation	7/540	52/18870	0.000662512	0.015045	0.0128148
biological process	GO:0007143	female meiotic nuclear division	6/540	38/18870	0.000676533	0.0152825	0.0130172
biological process	GO:0030193	regulation of blood coagulation	8/540	68/18870	0.000698425	0.0156572	0.0133363
biological process	GO:0048820	hair follicle maturation	4/540	15/18870	0.000704062	0.0156572	0.0133363
biological process	GO:0072350	tricarboxylic acid metabolic process	4/540	15/18870	0.000704062	0.0156572	0.0133363
biological process	GO:0071230	cellular response to amino acid stimulus	9/540	85/18870	0.000718905	0.0159048	0.0135472
biological process	GO:0044818	mitotic G2/M transition checkpoint	7/540	53/18870	0.000744794	0.0163219	0.0139025
biological process	GO:0001101	response to acid chemical	12/540	141/18870	0.00074934	0.0163219	0.0139025
biological process	GO:0006760	folic acid-containing compound metabolic process	5/540	26/18870	0.000752872	0.0163219	0.0139025
biological process	GO:0062012	regulation of small molecule metabolic process	21/540	337/18870	0.000752968	0.0163219	0.0139025
biological process	GO:0033273	response to vitamin	9/540	86/18870	0.00078299	0.0168874	0.0143842
biological process	GO:0072330	monocarboxylic acid biosynthetic process	16/540	226/18870	0.000831537	0.0178448	0.0151996
biological process	GO:1900046	regulation of hemostasis	8/540	70/18870	0.000848638	0.0181212	0.015435
biological process	GO:0031400	negative regulation of protein modification process	25/540	437/18870	0.000860438	0.0182424	0.0155383
biological process	GO:0006694	steroid biosynthetic process	14/540	184/18870	0.000862817	0.0182424	0.0155383
biological process	GO:0009069	serine family amino acid metabolic process	6/540	40/18870	0.000896285	0.0184445	0.0157104
biological process	GO:0040001	establishment of mitotic spindle localization	6/540	40/18870	0.000896285	0.0184445	0.0157104
biological process	GO:0071354	cellular response to interleukin-6	6/540	40/18870	0.000896285	0.0184445	0.0157104
biological process	GO:0071459	protein localization to chromosome centromeric region	6/540	40/18870	0.000896285	0.0184445	0.0157104
biological process	GO:0031639	plasminogen activation	5/540	27/18870	0.000902456	0.0184445	0.0157104
biological process	GO:0042104	positive regulation of activated T cell proliferation	5/540	27/18870	0.000902456	0.0184445	0.0157104
biological process	GO:0042730	fibrinolysis	5/540	27/18870	0.000902456	0.0184445	0.0157104
biological process	GO:0009260	ribonucleotide biosynthetic process	16/540	228/18870	0.000913265	0.0184906	0.0157497
biological process	GO:0006577	amino-acid betaine metabolic process	4/540	16/18870	0.000917636	0.0184906	0.0157497
biological process	GO:0046653	tetrahydrofolate metabolic process	4/540	16/18870	0.000917636	0.0184906	0.0157497
biological process	GO:0090307	mitotic spindle assembly	8/540	71/18870	0.0009329	0.0187103	0.0159369
biological process	GO:0043200	response to amino acid	11/540	126/18870	0.000997272	0.0199083	0.0169573
biological process	GO:0045923	positive regulation of fatty acid metabolic process	6/540	41/18870	0.0010249	0.0203652	0.0173465
biological process	GO:0007288	sperm axoneme assembly	5/540	28/18870	0.00107307	0.021224	0.0180779
biological process	GO:0035264	multicellular organism growth	12/540	147/18870	0.00108088	0.0212805	0.018126
biological process	GO:0045931	positive regulation of mitotic cell cycle	11/540	128/18870	0.00113511	0.0222461	0.0189485
biological process	GO:0022412	cellular process involved in reproduction in multicellular organism	26/540	471/18870	0.00114566	0.0222945	0.0189897
biological process	GO:0019318	hexose metabolic process	16/540	233/18870	0.00114797	0.0222945	0.0189897
biological process	GO:0007080	mitotic metaphase chromosome alignment	7/540	57/18870	0.00115798	0.0223875	0.019069
biological process	GO:0051294	establishment of spindle orientation	6/540	42/18870	0.00116723	0.0224653	0.0191352
biological process	GO:0045445	myoblast differentiation	10/540	110/18870	0.00122859	0.0235407	0.0200512
biological process	GO:0044282	small molecule catabolic process	22/540	375/18870	0.00125147	0.0238374	0.0203039
biological process	GO:0046390	ribose phosphate biosynthetic process	16/540	235/18870	0.00125518	0.0238374	0.0203039
biological process	GO:0006164	purine nucleotide biosynthetic process	17/540	258/18870	0.00128213	0.0242418	0.0206484
biological process	GO:0003351	epithelial cilium movement involved in extracellular fluid movement	6/540	43/18870	0.00132421	0.0249277	0.0212327
biological process	GO:1903829	positive regulation of protein localization	26/540	476/18870	0.00133071	0.0249406	0.0212436
biological process	GO:0060348	bone development	15/540	215/18870	0.00138309	0.0258097	0.0219839
biological process	GO:0007062	sister chromatid cohesion	7/540	59/18870	0.00142269	0.0263198	0.0224184
biological process	GO:0031638	zymogen activation	7/540	59/18870	0.00142269	0.0263198	0.0224184
biological process	GO:0006085	acetyl-CoA biosynthetic process	4/540	18/18870	0.00147432	0.0265468	0.0226117
biological process	GO:1901970	positive regulation of mitotic sister chromatid separation	4/540	18/18870	0.00147432	0.0265468	0.0226117
biological process	GO:1901978	positive regulation of cell cycle checkpoint	4/540	18/18870	0.00147432	0.0265468	0.0226117
biological process	GO:0043648	dicarboxylic acid metabolic process	9/540	94/18870	0.00148145	0.0265468	0.0226117
biological process	GO:0071229	cellular response to acid chemical	9/540	94/18870	0.00148145	0.0265468	0.0226117
biological process	GO:0000002	mitochondrial genome maintenance	5/540	30/18870	0.00148444	0.0265468	0.0226117
biological process	GO:0006739	NADP metabolic process	6/540	44/18870	0.00149681	0.0265468	0.0226117
biological process	GO:0070741	response to interleukin-6	6/540	44/18870	0.00149681	0.0265468	0.0226117
biological process	GO:0043086	negative regulation of catalytic activity	26/540	480/18870	0.00149682	0.0265468	0.0226117
biological process	GO:0050673	epithelial cell proliferation	26/540	480/18870	0.00149682	0.0265468	0.0226117
biological process	GO:0006695	cholesterol biosynthetic process	7/540	60/18870	0.00157161	0.027645	0.0235471
biological process	GO:1902653	secondary alcohol biosynthetic process	7/540	60/18870	0.00157161	0.027645	0.0235471
biological process	GO:0009123	nucleoside monophosphate metabolic process	8/540	77/18870	0.00158955	0.0278464	0.0237187
biological process	GO:0010907	positive regulation of glucose metabolic process	6/540	45/18870	0.00168601	0.0294161	0.0250557
biological process	GO:0007584	response to nutrient	12/540	155/18870	0.00170436	0.0294965	0.0251242
biological process	GO:0044839	cell cycle G2/M phase transition	12/540	155/18870	0.00170436	0.0294965	0.0251242
biological process	GO:1903078	positive regulation of protein localization to plasma membrane	7/540	61/18870	0.0017324	0.0298612	0.0254348
biological process	GO:0031570	DNA integrity checkpoint signaling	11/540	135/18870	0.00174665	0.0299864	0.0255415
biological process	GO:0015936	coenzyme A metabolic process	4/540	19/18870	0.0018256	0.031217	0.0265896
biological process	GO:1901874	negative regulation of post-translational protein modification	9/540	97/18870	0.00184626	0.0313879	0.0267352
biological process	GO:0072522	purine-containing compound biosynthetic process	17/540	267/18870	0.00185022	0.0313879	0.0267352
biological process	GO:0019362	pyridine nucleotide metabolic process	8/540	79/18870	0.0018754	0.0315656	0.0268865
biological process	GO:0046496	nicotinamide nucleotide metabolic process	8/540	79/18870	0.0018754	0.0315656	0.0268865
biological process	GO:0006858	extracellular transport	6/540	46/18870	0.00189283	0.0317344	0.0270304
biological process	GO:1901992	positive regulation of mitotic cell cycle phase transition	9/540	98/18870	0.00198266	0.0331112	0.0282031
biological process	GO:0042558	pteridine-containing compound metabolic process	5/540	32/18870	0.00200139	0.0331659	0.0282497
biological process	GO:1901185	negative regulation of ERBB signaling pathway	5/540	32/18870	0.00200139	0.0331659	0.0282497
biological process	GO:0061383	trabecula morphogenesis	6/540	47/18870	0.00211828	0.0349679	0.0297846
biological process	GO:0003341	cilium movement	14/540	203/18870	0.00219422	0.0360827	0.0307341
biological process	GO:0006098	pentose-phosphate shunt	4/540	20/18870	0.00223088	0.0362686	0.0308925
biological process	GO:0042359	vitamin D metabolic process	4/540	20/18870	0.00223088	0.0362686	0.0308925
biological process	GO:1902001	fatty acid transmembrane transport	4/540	20/18870	0.00223088	0.0362686	0.0308925
biological process	GO:0031667	response to nutrient levels	26/540	495/18870	0.00228864	0.036982	0.0315001
biological process	GO:0042129	regulation of T cell proliferation	13/540	182/18870	0.00229199	0.036982	0.0315001
biological process	GO:0006099	tricarboxylic acid cycle	5/540	33/18870	0.00230408	0.0370379	0.0315477
biological process	GO:0000086	G2/M transition of mitotic cell cycle	11/540	140/18870	0.00233017	0.0372876	0.0317604
biological process	GO:0070507	regulation of microtubule cytoskeleton organization	12/540	161/18870	0.00234475	0.0372876	0.0317604
biological process	GO:0021795	cerebral cortex cell migration	6/540	48/18870	0.00236341	0.0372876	0.0317604
biological process	GO:0030195	negative regulation of blood coagulation	6/540	48/18870	0.00236341	0.0372876	0.0317604
biological process	GO:0032964	collagen biosynthetic process	6/540	48/18870	0.00236341	0.0372876	0.0317604
biological process	GO:0001659	temperature homeostasis	13/540	183/18870	0.0024047	0.0372876	0.0317604
biological process	GO:0038063	collagen-activated tyrosine kinase receptor signaling pathway	3/540	10/18870	0.00240649	0.0372876	0.0317604
biological process	GO:0060245	detection of cell density	3/540	10/18870	0.00240649	0.0372876	0.0317604
biological process	GO:0060768	regulation of epithelial cell proliferation involved in prostate gland development	3/540	10/18870	0.00240649	0.0372876	0.0317604
biological process	GO:1902224	ketone body metabolic process	3/540	10/18870	0.00240649	0.0372876	0.0317604
biological process	GO:0022409	positive regulation of cell-cell adhesion	19/540	322/18870	0.00245362	0.0376753	0.0320906
biological process	GO:0006650	glycerophospholipid metabolic process	18/540	298/18870	0.00245513	0.0376753	0.0320906
biological process	GO:0046883	regulation of hormone secretion	16/540	251/18870	0.00245785	0.0376753	0.0320906
biological process	GO:0035904	aorta development	7/540	65/18870	0.00250686	0.0382899	0.0326141
biological process	GO:0042060	wound healing	23/540	423/18870	0.00261192	0.0395962	0.0337268
biological process	GO:0010171	body morphogenesis	6/540	49/18870	0.00262929	0.0395962	0.0337268
biological process	GO:0035987	endodermal cell differentiation	6/540	49/18870	0.00262929	0.0395962	0.0337268
biological process	GO:1900047	negative regulation of hemostasis	6/540	49/18870	0.00262929	0.0395962	0.0337268
biological process	GO:0031032	actomyosin structure organization	14/540	208/18870	0.00274236	0.0411546	0.0350542
biological process	GO:0008654	phospholipid biosynthetic process	16/540	254/18870	0.00276601	0.0413649	0.0352333
biological process	GO:0001894	tissue homeostasis	17/540	279/18870	0.00292424	0.0434285	0.036991
biological process	GO:0060249	anatomical structure homeostasis	17/540	279/18870	0.00292424	0.0434285	0.036991
biological process	GO:0010389	regulation of G2/M transition of mitotic cell cycle	9/540	104/18870	0.002979	0.0437805	0.0372908
biological process	GO:0072524	pyridine-containing compound metabolic process	8/540	85/18870	0.00298175	0.0437805	0.0372908
biological process	GO:0010972	negative regulation of G2/M transition of mitotic cell cycle	7/540	67/18870	0.00298217	0.0437805	0.0372908
biological process	GO:0045927	positive regulation of growth	16/540	256/18870	0.00298874	0.0437805	0.0372908
biological process	GO:0000132	establishment of mitotic spindle orientation	5/540	35/18870	0.00300725	0.0439017	0.0373941
biological process	GO:0042102	positive regulation of T cell proliferation	9/540	105/18870	0.00317786	0.0456534	0.0388861
biological process	GO:0042219	cellular modified amino acid catabolic process	4/540	22/18870	0.0032192	0.0456534	0.0388861
biological process	GO:0032886	regulation of microtubule-based process	16/540	258/18870	0.00322611	0.0456534	0.0388861
biological process	GO:0030177	positive regulation of Wnt signaling pathway	11/540	146/18870	0.00322902	0.0456534	0.0388861
biological process	GO:0055123	digestive system development	11/540	146/18870	0.00322902	0.0456534	0.0388861
biological process	GO:0044848	biological phase	3/540	11/18870	0.003239	0.0456534	0.0388861
biological process	GO:0051593	response to folic acid	3/540	11/18870	0.003239	0.0456534	0.0388861
biological process	GO:0060767	epithelial cell proliferation involved in prostate gland development	3/540	11/18870	0.003239	0.0456534	0.0388861
biological process	GO:0085020	protein K6-linked ubiquitination	3/540	11/18870	0.003239	0.0456534	0.0388861
biological process	GO:1903897	regulation of PERK-mediated unfolded protein response	3/540	11/18870	0.003239	0.0456534	0.0388861
biological process	GO:0035825	homologous recombination	7/540	68/18870	0.00324424	0.0456534	0.0388861
biological process	GO:0006633	fatty acid biosynthetic process	12/540	168/18870	0.00332695	0.0466643	0.0397472
biological process	GO:0032963	collagen metabolic process	9/540	106/18870	0.00338703	0.0472643	0.0402583
biological process	GO:0009152	purine ribonucleotide biosynthetic process	14/540	213/18870	0.00339838	0.0472643	0.0402583
biological process	GO:0062013	positive regulation of small molecule metabolic process	11/540	147/18870	0.00340277	0.0472643	0.0402583
biological process	GO:0031099	regeneration	13/540	191/18870	0.00348018	0.0481836	0.0410413
biological process	GO:0048009	insulin-like growth factor receptor signaling pathway	6/540	52/18870	0.00356213	0.0491597	0.0418727
