# Supplementary material for: Restoration of ancestral transcriptional plasticity contributes to plastic heterosis in fatty liver of hybrid ducks
Source: Commun Biol. 2026 Apr 14;9:803. doi: 10.1038/s42003-026-10049-7 (PMC13266055; doi:10.1038/s42003-026-10049-7)
Supplement: Supplementary file 4 — Supplementary Data 2 [file 42003_2026_10049_MOESM4_ESM.xlsx]

## Sheet: Sheet1
Supplementary Data 2. GO enrichment results for downregulated and upregulated plastic genes specific to Muscovy and Peking ducks
GO enrichment results for downregulated plastic genes specific to Muscovy ducks									GO enrichment results for upregulated plastic genes specific to Muscovy ducks									GO enrichment results for downregulated plastic genes specific to Peking ducks									GO enrichment results for upregulated plastic genes specific to Peking ducks
ONTOLOGY	ID	Description	GeneRatio	BgRatio	pvalue	p.adjust	qvalue		ONTOLOGY	ID	Description	GeneRatio	BgRatio	pvalue	p.adjust	qvalue		ONTOLOGY	ID	Description	GeneRatio	BgRatio	pvalue	p.adjust	qvalue		ONTOLOGY	ID	Description	GeneRatio	BgRatio	pvalue	p.adjust	qvalue
biological process	GO:0016054	organic acid catabolic process	42/282	252/18870	8.74863e-32	1.27249e-28	1.16633e-28		biological process	GO:0030198	extracellular matrix organization	30/503	321/18870	2.79821e-09	4.27028e-06	3.88388e-06		biological process	GO:0030098	lymphocyte differentiation	29/223	429/18870	3.22789e-14	1.04616e-10	8.15126e-11		biological process	GO:0030198	extracellular matrix organization	30/503	321/18870	2.79821e-09	4.27028e-06	3.88388e-06
biological process	GO:0046395	carboxylic acid catabolic process	42/282	252/18870	8.74863e-32	1.27249e-28	1.16633e-28		biological process	GO:0043062	extracellular structure organization	30/503	322/18870	3.01033e-09	4.27028e-06	3.88388e-06		biological process	GO:1903131	mononuclear cell differentiation	30/223	481/18870	9.31627e-14	1.5097e-10	1.1763e-10		biological process	GO:0043062	extracellular structure organization	30/503	322/18870	3.01033e-09	4.27028e-06	3.88388e-06
biological process	GO:0044282	small molecule catabolic process	44/282	375/18870	1.12515e-26	1.09102e-23	1.00001e-23		biological process	GO:0045229	external encapsulating structure organization	30/503	323/18870	3.23751e-09	4.27028e-06	3.88388e-06		biological process	GO:0030217	T cell differentiation	24/223	307/18870	2.68748e-13	2.90337e-10	2.26219e-10		biological process	GO:0045229	external encapsulating structure organization	30/503	323/18870	3.23751e-09	4.27028e-06	3.88388e-06
biological process	GO:0072329	monocarboxylic acid catabolic process	23/282	131/18870	2.44926e-18	1.78123e-15	1.63263e-15		biological process	GO:0044782	cilium organization	32/503	407/18870	5.34435e-08	5.2869e-05	4.80851e-05		biological process	GO:0046631	alpha-beta T cell activation	16/223	181/18870	4.83817e-10	3.92013e-07	3.05442e-07		biological process	GO:0044782	cilium organization	32/503	407/18870	5.34435e-08	5.2869e-05	4.80851e-05
biological process	GO:0009063	amino acid catabolic process	21/282	113/18870	2.2417e-17	1.30422e-14	1.19542e-14		biological process	GO:0060271	cilium assembly	29/503	378/18870	3.79633e-07	0.000300441	0.000273256		biological process	GO:0002429	immune response-activating cell surface receptor signaling pathway	20/223	318/18870	1.35533e-09	8.78528e-07	6.84515e-07		biological process	GO:0060271	cilium assembly	29/503	378/18870	3.79633e-07	0.000300441	0.000273256
biological process	GO:0009062	fatty acid catabolic process	20/282	106/18870	9.66215e-17	4.68453e-14	4.29372e-14		biological process	GO:0048839	inner ear development	19/503	194/18870	1.14555e-06	0.000755492	0.00068713		biological process	GO:0046632	alpha-beta T cell differentiation	13/223	124/18870	2.66892e-09	1.38885e-06	1.08214e-06		biological process	GO:0048839	inner ear development	19/503	194/18870	1.14555e-06	0.000755492	0.00068713
biological process	GO:0006631	fatty acid metabolic process	34/282	401/18870	2.45105e-16	1.01858e-13	9.33609e-14		biological process	GO:0043583	ear development	20/503	221/18870	2.07899e-06	0.00117522	0.00106888		biological process	GO:0050851	antigen receptor-mediated signaling pathway	16/223	205/18870	2.99967e-09	1.38885e-06	1.08214e-06		biological process	GO:0043583	ear development	20/503	221/18870	2.07899e-06	0.00117522	0.00106888
biological process	GO:0044242	cellular lipid catabolic process	25/282	223/18870	4.61808e-15	1.67925e-12	1.53916e-12		biological process	GO:0035082	axoneme assembly	12/503	96/18870	9.24647e-06	0.00434168	0.00394882		biological process	GO:0002768	immune response-regulating cell surface receptor signaling pathway	20/223	346/18870	5.76261e-09	2.33458e-06	1.81901e-06		biological process	GO:0035082	axoneme assembly	12/503	96/18870	9.24647e-06	0.00434168	0.00394882
biological process	GO:0016042	lipid catabolic process	29/282	334/18870	2.39985e-14	7.75685e-12	7.10974e-12		biological process	GO:0048146	positive regulation of fibroblast proliferation	9/503	53/18870	9.87493e-06	0.00434168	0.00394882		biological process	GO:0050852	T cell receptor signaling pathway	13/223	144/18870	1.66292e-08	5.98836e-06	4.6659e-06		biological process	GO:0048146	positive regulation of fibroblast proliferation	9/503	53/18870	9.87493e-06	0.00434168	0.00394882
biological process	GO:0019395	fatty acid oxidation	18/282	107/18870	2.82885e-14	8.22911e-12	7.5426e-12		biological process	GO:1904064	positive regulation of cation transmembrane transport	14/503	141/18870	2.50083e-05	0.00989578	0.00900035		biological process	GO:0002757	immune response-activating signaling pathway	22/223	473/18870	4.96181e-08	1.60812e-05	1.25299e-05		biological process	GO:1904064	positive regulation of cation transmembrane transport	14/503	141/18870	2.50083e-05	0.00989578	0.00900035
biological process	GO:1901606	alpha-amino acid catabolic process	17/282	93/18870	3.55732e-14	9.4075e-12	8.62268e-12		biological process	GO:0001578	microtubule bundle formation	13/503	125/18870	2.96795e-05	0.0106765	0.00971046		biological process	GO:0002764	immune response-regulating signaling pathway	22/223	500/18870	1.30655e-07	3.84958e-05	2.99944e-05		biological process	GO:0001578	microtubule bundle formation	13/503	125/18870	2.96795e-05	0.0106765	0.00971046
biological process	GO:0034440	lipid oxidation	18/282	114/18870	8.89319e-14	2.15586e-11	1.976e-11		biological process	GO:2001259	positive regulation of cation channel activity	8/503	49/18870	4.15773e-05	0.0137101	0.0124695		biological process	GO:0050863	regulation of T cell activation	19/223	381/18870	1.45538e-07	3.93075e-05	3.06269e-05		biological process	GO:2001259	positive regulation of cation channel activity	8/503	49/18870	4.15773e-05	0.0137101	0.0124695
biological process	GO:0006635	fatty acid beta-oxidation	15/282	76/18870	3.58461e-13	8.02124e-11	7.35207e-11		biological process	GO:0006750	glutathione biosynthetic process	5/503	16/18870	4.51746e-05	0.0137505	0.0125062		biological process	GO:0045058	T cell selection	8/223	53/18870	1.88232e-07	4.69276e-05	3.65642e-05		biological process	GO:0006750	glutathione biosynthetic process	5/503	16/18870	4.51746e-05	0.0137505	0.0125062
biological process	GO:0006520	amino acid metabolic process	25/282	291/18870	2.03134e-12	4.22083e-10	3.86871e-10		biological process	GO:0033622	integrin activation	6/503	26/18870	5.09026e-05	0.0143873	0.0130854		biological process	GO:0022407	regulation of cell-cell adhesion	21/223	493/18870	4.35666e-07	9.9054e-05	7.71791e-05		biological process	GO:0033622	integrin activation	6/503	26/18870	5.09026e-05	0.0143873	0.0130854
biological process	GO:1901605	alpha-amino acid metabolic process	21/282	207/18870	5.38954e-12	1.04521e-09	9.58015e-10		biological process	GO:0006260	DNA replication	20/503	278/18870	6.07809e-05	0.0154815	0.0140807		biological process	GO:0006959	humoral immune response	15/223	258/18870	4.58442e-07	9.9054e-05	7.71791e-05		biological process	GO:0006260	DNA replication	20/503	278/18870	6.07809e-05	0.0154815	0.0140807
biological process	GO:0030258	lipid modification	19/282	192/18870	8.7859e-11	1.59739e-08	1.46412e-08		biological process	GO:0033623	regulation of integrin activation	5/503	17/18870	6.2599e-05	0.0154815	0.0140807		biological process	GO:0043374	CD8-positive alpha-beta T cell differentiation	5/223	15/18870	6.00984e-07	0.000121737	9.48527e-05		biological process	GO:0033623	regulation of integrin activation	5/503	17/18870	6.2599e-05	0.0154815	0.0140807
biological process	GO:0009074	aromatic amino acid family catabolic process	7/282	16/18870	1.57583e-09	2.69652e-07	2.47156e-07		biological process	GO:0034764	positive regulation of transmembrane transport	17/503	217/18870	7.59769e-05	0.0176847	0.0160845		biological process	GO:0036037	CD8-positive alpha-beta T cell activation	6/223	29/18870	9.6383e-07	0.000183751	0.000143172		biological process	GO:0034764	positive regulation of transmembrane transport	17/503	217/18870	7.59769e-05	0.0176847	0.0160845
biological process	GO:0043648	dicarboxylic acid metabolic process	12/282	94/18870	1.5779e-08	2.55006e-06	2.33732e-06		biological process	GO:0019184	nonribosomal peptide biosynthetic process	5/503	18/18870	8.47829e-05	0.0182892	0.0166343		biological process	GO:0006956	complement activation	8/223	67/18870	1.20189e-06	0.000216407	0.000168616		biological process	GO:0019184	nonribosomal peptide biosynthetic process	5/503	18/18870	8.47829e-05	0.0182892	0.0166343
biological process	GO:0009072	aromatic amino acid metabolic process	8/282	32/18870	1.73628e-08	2.65834e-06	2.43657e-06		biological process	GO:0034767	positive regulation of monoatomic ion transmembrane transport	14/503	158/18870	8.78176e-05	0.0182892	0.0166343		biological process	GO:0043367	CD4-positive alpha-beta T cell differentiation	9/223	93/18870	1.55677e-06	0.000265552	0.000206908		biological process	GO:0034767	positive regulation of monoatomic ion transmembrane transport	14/503	158/18870	8.78176e-05	0.0182892	0.0166343
biological process	GO:0072521	purine-containing compound metabolic process	24/282	493/18870	4.30677e-07	6.26419e-05	5.7416e-05		biological process	GO:0006261	DNA-templated DNA replication	14/503	161/18870	0.000107493	0.0212676	0.0193432		biological process	GO:0006957	complement activation alternative pathway	5/223	18/18870	1.66576e-06	0.000269936	0.000210324		biological process	GO:0006261	DNA-templated DNA replication	14/503	161/18870	0.000107493	0.0212676	0.0193432
biological process	GO:0033540	fatty acid beta-oxidation using acyl-CoA oxidase	5/282	12/18870	5.22956e-07	7.04656e-05	6.4587e-05		biological process	GO:0003018	vascular process in circulatory system	19/503	269/18870	0.000117571	0.0221537	0.0201491		biological process	GO:0045785	positive regulation of cell adhesion	19/223	482/18870	4.88386e-06	0.000694143	0.00054085		biological process	GO:0003018	vascular process in circulatory system	19/503	269/18870	0.000117571	0.0221537	0.0201491
biological process	GO:0006163	purine nucleotide metabolic process	23/282	463/18870	5.32913e-07	7.04656e-05	6.4587e-05		biological process	GO:0051347	positive regulation of transferase activity	25/503	414/18870	0.00013449	0.0241899	0.022001		biological process	GO:0030449	regulation of complement activation	5/223	22/18870	4.92604e-06	0.000694143	0.00054085		biological process	GO:0051347	positive regulation of transferase activity	25/503	414/18870	0.00013449	0.0241899	0.022001
biological process	GO:0072522	purine-containing compound biosynthetic process	17/282	267/18870	5.9947e-07	7.58199e-05	6.94946e-05		biological process	GO:0044786	cell cycle DNA replication	7/503	44/18870	0.000149487	0.0247064	0.0224708		biological process	GO:0045947	negative regulation of translational initiation	5/223	22/18870	4.92604e-06	0.000694143	0.00054085		biological process	GO:0044786	cell cycle DNA replication	7/503	44/18870	0.000149487	0.0247064	0.0224708
biological process	GO:0043650	dicarboxylic acid biosynthetic process	5/282	13/18870	8.39429e-07	0.000101746	9.32576e-05		biological process	GO:0090092	regulation of transmembrane receptor protein serine/threonine kinase signaling pathway	20/503	297/18870	0.000149849	0.0247064	0.0224708		biological process	GO:0097553	calcium ion transmembrane import into cytosol	12/223	205/18870	6.17633e-06	0.000834061	0.000649869		biological process	GO:0090092	regulation of transmembrane receptor protein serine/threonine kinase signaling pathway	20/503	297/18870	0.000149849	0.0247064	0.0224708
biological process	GO:0015711	organic anion transport	22/282	443/18870	9.53648e-07	0.000110966	0.000101709		biological process	GO:0043270	positive regulation of monoatomic ion transport	16/503	214/18870	0.000210093	0.0316965	0.0288284		biological process	GO:1902105	regulation of leukocyte differentiation	15/223	321/18870	6.85462e-06	0.000888633	0.000692389		biological process	GO:0043270	positive regulation of monoatomic ion transport	16/503	214/18870	0.000210093	0.0316965	0.0288284
biological process	GO:0046942	carboxylic acid transport	19/282	351/18870	1.52287e-06	0.000170386	0.000156172		biological process	GO:0006820	monoatomic anion transport	14/503	172/18870	0.000215978	0.0316965	0.0288284		biological process	GO:0001819	positive regulation of cytokine production	19/223	499/18870	8.0034e-06	0.000997654	0.000777334		biological process	GO:0006820	monoatomic anion transport	14/503	172/18870	0.000215978	0.0316965	0.0288284
biological process	GO:0015849	organic acid transport	19/282	352/18870	1.58837e-06	0.000171133	0.000156856		biological process	GO:0045860	positive regulation of protein kinase activity	19/503	282/18870	0.000216276	0.0316965	0.0288284		biological process	GO:0045619	regulation of lymphocyte differentiation	12/223	212/18870	8.6914e-06	0.00104329	0.000812892		biological process	GO:0045860	positive regulation of protein kinase activity	19/503	282/18870	0.000216276	0.0316965	0.0288284
biological process	GO:0009165	nucleotide biosynthetic process	17/282	295/18870	2.36285e-06	0.000240862	0.000220768		biological process	GO:0071695	anatomical structure maturation	18/503	261/18870	0.000236812	0.0331744	0.0301726		biological process	GO:0006958	complement activation classical pathway	6/223	42/18870	9.36e-06	0.00106988	0.00083361		biological process	GO:0071695	anatomical structure maturation	18/503	261/18870	0.000236812	0.0331744	0.0301726
biological process	GO:0009081	branched-chain amino acid metabolic process	6/282	27/18870	2.40116e-06	0.000240862	0.000220768		biological process	GO:0031589	cell-substrate adhesion	22/503	356/18870	0.000243128	0.0331744	0.0301726		biological process	GO:0050870	positive regulation of T cell activation	13/223	251/18870	9.57316e-06	0.00106988	0.000833612		biological process	GO:0031589	cell-substrate adhesion	22/503	356/18870	0.000243128	0.0331744	0.0301726
biological process	GO:1901293	nucleoside phosphate biosynthetic process	17/282	297/18870	2.58892e-06	0.000251039	0.000230096		biological process	GO:0030199	collagen fibril organization	8/503	65/18870	0.000320642	0.0422927	0.0384658		biological process	GO:0045580	regulation of T cell differentiation	11/223	181/18870	1.06237e-05	0.00112745	0.000878464		biological process	GO:0030199	collagen fibril organization	8/503	65/18870	0.000320642	0.0422927	0.0384658
biological process	GO:0046394	carboxylic acid biosynthetic process	18/282	334/18870	3.07043e-06	0.000288126	0.000264089		biological process	GO:0034446	substrate adhesion-dependent cell spreading	10/503	100/18870	0.000335494	0.0428242	0.0389492		biological process	GO:0007159	leukocyte cell-cell adhesion	17/223	419/18870	1.0784e-05	0.00112745	0.000878464		biological process	GO:0034446	substrate adhesion-dependent cell spreading	10/503	100/18870	0.000335494	0.0428242	0.0389492
biological process	GO:0016053	organic acid biosynthetic process	18/282	337/18870	3.47952e-06	0.00031631	0.000289922		biological process	GO:0071312	cellular response to alkaloid	6/503	37/18870	0.000400975	0.0480805	0.0437299		biological process	GO:0035710	CD4-positive alpha-beta T cell activation	9/223	119/18870	1.20086e-05	0.00121625	0.000947654		biological process	GO:0071312	cellular response to alkaloid	6/503	37/18870	0.000400975	0.0480805	0.0437299
biological process	GO:1905039	carboxylic acid transmembrane transport	12/282	156/18870	4.08484e-06	0.000360085	0.000330045		biological process	GO:1901381	positive regulation of potassium ion transmembrane transport	6/503	37/18870	0.000400975	0.0480805	0.0437299		biological process	GO:1903037	regulation of leukocyte cell-cell adhesion	16/223	382/18870	1.33257e-05	0.00130874	0.00101972		biological process	GO:1901381	positive regulation of potassium ion transmembrane transport	6/503	37/18870	0.000400975	0.0480805	0.0437299
biological process	GO:1903825	organic acid transmembrane transport	12/282	157/18870	4.3648e-06	0.000373447	0.000342292											biological process	GO:0006941	striated muscle contraction	11/223	186/18870	1.37336e-05	0.00130914	0.00102003
biological process	GO:0006164	purine nucleotide biosynthetic process	15/282	258/18870	8.39594e-06	0.000697823	0.000639607											biological process	GO:0010460	positive regulation of heart rate	5/223	27/18870	1.43913e-05	0.00133263	0.00103834
biological process	GO:0009083	branched-chain amino acid catabolic process	5/282	21/18870	1.20318e-05	0.000972233	0.000891124											biological process	GO:0002920	regulation of humoral immune response	6/223	47/18870	1.8245e-05	0.00164256	0.00127982
biological process	GO:0006568	tryptophan metabolic process	4/282	11/18870	1.48348e-05	0.00116633	0.00106903											biological process	GO:0006874	intracellular calcium ion homeostasis	14/223	308/18870	1.89976e-05	0.00166409	0.0012966
biological process	GO:0009437	carnitine metabolic process	4/282	12/18870	2.19907e-05	0.00168345	0.001543											biological process	GO:1903039	positive regulation of leukocyte cell-cell adhesion	13/223	275/18870	2.5168e-05	0.00214657	0.00167252
biological process	GO:0019362	pyridine nucleotide metabolic process	8/282	79/18870	2.34651e-05	0.0017065	0.00156413											biological process	GO:0051651	maintenance of location in cell	12/223	237/18870	2.64646e-05	0.00219928	0.00171359
biological process	GO:0046496	nicotinamide nucleotide metabolic process	8/282	79/18870	2.34651e-05	0.0017065	0.00156413											biological process	GO:0061041	regulation of wound healing	9/223	133/18870	2.9296e-05	0.00237371	0.0018495
biological process	GO:0051957	positive regulation of amino acid transport	5/282	24/18870	2.42249e-05	0.00171879	0.0015754											biological process	GO:0022409	positive regulation of cell-cell adhesion	14/223	322/18870	3.10201e-05	0.00241709	0.0018833
biological process	GO:0006586	indolalkylamine metabolic process	4/282	13/18870	3.13913e-05	0.00217422	0.00199283											biological process	GO:0002287	alpha-beta T cell activation involved in immune response	7/223	76/18870	3.20687e-05	0.00241709	0.0018833
biological process	GO:0019674	NAD metabolic process	6/282	42/18870	3.52566e-05	0.00238515	0.00218617											biological process	GO:0002293	alpha-beta T cell differentiation involved in immune response	7/223	76/18870	3.20687e-05	0.00241709	0.0018833
biological process	GO:0072524	pyridine-containing compound metabolic process	8/282	85/18870	4.00678e-05	0.00263073	0.00241126											biological process	GO:0050853	B cell receptor signaling pathway	7/223	77/18870	3.49252e-05	0.00257256	0.00200444
biological process	GO:0001676	long-chain fatty acid metabolic process	9/282	110/18870	4.06954e-05	0.00263073	0.00241126											biological process	GO:1903706	regulation of hemopoiesis	16/223	417/18870	3.8682e-05	0.00278597	0.00217072
biological process	GO:0019359	nicotinamide nucleotide biosynthetic process	5/282	28/18870	5.33397e-05	0.00330139	0.00302597											biological process	GO:0051251	positive regulation of lymphocyte activation	14/223	330/18870	4.054e-05	0.0028287	0.00220401
biological process	GO:0019363	pyridine nucleotide biosynthetic process	5/282	28/18870	5.33397e-05	0.00330139	0.00302597											biological process	GO:0060048	cardiac muscle contraction	9/223	139/18870	4.15012e-05	0.0028287	0.00220401
biological process	GO:0032892	positive regulation of organic acid transport	6/282	46/18870	5.98811e-05	0.00362905	0.00332629											biological process	GO:0055074	calcium ion homeostasis	14/223	331/18870	4.18937e-05	0.0028287	0.00220401
biological process	GO:0006577	amino-acid betaine metabolic process	4/282	16/18870	7.7125e-05	0.00448713	0.00411279											biological process	GO:0002455	humoral immune response mediated by circulating immunoglobulin	6/223	55/18870	4.55321e-05	0.00301162	0.00234654
biological process	GO:0046459	short-chain fatty acid metabolic process	4/282	16/18870	7.7125e-05	0.00448713	0.00411279											biological process	GO:0002460	adaptive immune response based on somatic recombination of immune receptors built from immunoglobulin superfamily domains	15/223	380/18870	4.91604e-05	0.0031241	0.00243418
biological process	GO:0072525	pyridine-containing compound biosynthetic process	5/282	31/18870	8.88976e-05	0.00507065	0.00464763											biological process	GO:0002696	positive regulation of leukocyte activation	15/223	380/18870	4.91604e-05	0.0031241	0.00243418
biological process	GO:0006544	glycine metabolic process	4/282	17/18870	9.96735e-05	0.00557596	0.00511079											biological process	GO:0051208	sequestering of calcium ion	9/223	143/18870	5.18278e-05	0.00323026	0.0025169
biological process	GO:0006641	triglyceride metabolic process	8/282	106/18870	0.000191728	0.0105233	0.00964541											biological process	GO:0006446	regulation of translational initiation	7/223	83/18870	5.67946e-05	0.00347304	0.00270606
biological process	GO:0033866	nucleoside bisphosphate biosynthetic process	6/282	58/18870	0.000222753	0.0115712	0.0106059											biological process	GO:0007200	phospholipase C-activating G protein-coupled receptor signaling pathway	8/223	113/18870	5.9232e-05	0.00355502	0.00276993
biological process	GO:0034030	ribonucleoside bisphosphate biosynthetic process	6/282	58/18870	0.000222753	0.0115712	0.0106059											biological process	GO:0002292	T cell differentiation involved in immune response	7/223	84/18870	6.13429e-05	0.00357238	0.00278346
biological process	GO:0034033	purine nucleoside bisphosphate biosynthetic process	6/282	58/18870	0.000222753	0.0115712	0.0106059											biological process	GO:0003229	ventricular cardiac muscle tissue development	6/223	58/18870	6.17258e-05	0.00357238	0.00278346
biological process	GO:0033559	unsaturated fatty acid metabolic process	8/282	115/18870	0.000335075	0.0171006	0.0156739											biological process	GO:0055013	cardiac muscle cell development	7/223	86/18870	7.13344e-05	0.00405605	0.00316032
biological process	GO:0051954	positive regulation of amine transport	5/282	41/18870	0.000347091	0.0174084	0.0159561											biological process	GO:0003007	heart morphogenesis	12/223	264/18870	7.5284e-05	0.00408689	0.00318435
biological process	GO:0036109	alpha-linolenic acid metabolic process	3/282	10/18870	0.000366619	0.0180511	0.0165452											biological process	GO:0051235	maintenance of location	14/223	350/18870	7.63166e-05	0.00408689	0.00318435
biological process	GO:0015718	monocarboxylic acid transport	10/282	179/18870	0.000372316	0.0180511	0.0165452											biological process	GO:0070661	leukocyte proliferation	14/223	350/18870	7.63166e-05	0.00408689	0.00318435
biological process	GO:0006090	pyruvate metabolic process	8/282	118/18870	0.000398791	0.0188144	0.0172448											biological process	GO:0050867	positive regulation of cell activation	15/223	396/18870	7.81818e-05	0.00408689	0.00318435
biological process	GO:0006094	gluconeogenesis	7/282	90/18870	0.000400995	0.0188144	0.0172448											biological process	GO:0050900	leukocyte migration	15/223	396/18870	7.81818e-05	0.00408689	0.00318435
biological process	GO:0042430	indole-containing compound metabolic process	4/282	24/18870	0.000409818	0.0189232	0.0173445											biological process	GO:0070588	calcium ion transmembrane transport	14/223	352/18870	8.10811e-05	0.00416366	0.00324416
biological process	GO:0051955	regulation of amino acid transport	5/282	43/18870	0.000435121	0.0197776	0.0181276											biological process	GO:0055008	cardiac muscle tissue morphogenesis	6/223	61/18870	8.22197e-05	0.00416366	0.00324416
biological process	GO:0019319	hexose biosynthetic process	7/282	93/18870	0.000489534	0.021641	0.0198356											biological process	GO:0070663	regulation of leukocyte proliferation	12/223	267/18870	8.38324e-05	0.00418001	0.0032569
biological process	GO:0015909	long-chain fatty acid transport	6/282	67/18870	0.000490996	0.021641	0.0198356											biological process	GO:0007517	muscle organ development	14/223	354/18870	8.61027e-05	0.00422816	0.00329442
biological process	GO:0009435	NAD biosynthetic process	4/282	26/18870	0.000563198	0.0240209	0.022017											biological process	GO:0090303	positive regulation of wound healing	6/223	62/18870	9.01399e-05	0.00423439	0.00329927
biological process	GO:0042537	benzene-containing compound metabolic process	4/282	26/18870	0.000563198	0.0240209	0.022017											biological process	GO:0071346	cellular response to type II interferon	8/223	120/18870	9.0635e-05	0.00423439	0.00329927
biological process	GO:0033865	nucleoside bisphosphate metabolic process	8/282	125/18870	0.000586279	0.0240209	0.022017											biological process	GO:0043550	regulation of lipid kinase activity	5/223	39/18870	9.14555e-05	0.00423439	0.00329927
biological process	GO:0033875	ribonucleoside bisphosphate metabolic process	8/282	125/18870	0.000586279	0.0240209	0.022017											biological process	GO:0045823	positive regulation of heart contraction	5/223	39/18870	9.14555e-05	0.00423439	0.00329927
biological process	GO:0034032	purine nucleoside bisphosphate metabolic process	8/282	125/18870	0.000586279	0.0240209	0.022017											biological process	GO:0070098	chemokine-mediated signaling pathway	7/223	91/18870	0.000102232	0.00459611	0.00358111
biological process	GO:0015801	aromatic amino acid transport	3/282	12/18870	0.000657388	0.0256181	0.0234809											biological process	GO:0043368	positive T cell selection	5/223	40/18870	0.000103522	0.00459611	0.00358111
biological process	GO:0033539	fatty acid beta-oxidation using acyl-CoA dehydrogenase	3/282	12/18870	0.000657388	0.0256181	0.0234809											biological process	GO:1903524	positive regulation of blood circulation	5/223	40/18870	0.000103522	0.00459611	0.00358111
biological process	GO:0035384	thioester biosynthetic process	5/282	47/18870	0.000660486	0.0256181	0.0234809											biological process	GO:0006413	translational initiation	8/223	123/18870	0.00010778	0.00465833	0.0036296
biological process	GO:0071616	acyl-CoA biosynthetic process	5/282	47/18870	0.000660486	0.0256181	0.0234809											biological process	GO:0030225	macrophage differentiation	6/223	64/18870	0.000107799	0.00465833	0.0036296
biological process	GO:0015838	amino-acid betaine transport	3/282	13/18870	0.000845187	0.0321782	0.0294937											biological process	GO:0018108	peptidyl-tyrosine phosphorylation	12/223	276/18870	0.000114681	0.00481217	0.00374946
biological process	GO:0046364	monosaccharide biosynthetic process	7/282	102/18870	0.000851743	0.0321782	0.0294937											biological process	GO:0002573	myeloid leukocyte differentiation	11/223	235/18870	0.000115826	0.00481217	0.00374946
biological process	GO:0015697	quaternary ammonium group transport	4/282	29/18870	0.000863812	0.0322158	0.0295282											biological process	GO:0046627	negative regulation of insulin receptor signaling pathway	5/223	41/18870	0.000116775	0.00481217	0.00374946
biological process	GO:0089718	amino acid import across plasma membrane	5/282	50/18870	0.000879682	0.0323923	0.02969											biological process	GO:0055006	cardiac cell development	7/223	93/18870	0.000117297	0.00481217	0.00374946
biological process	GO:0006885	regulation of pH	7/282	103/18870	0.000902395	0.0328133	0.0300759											biological process	GO:0018212	peptidyl-tyrosine modification	12/223	278/18870	0.000122726	0.00497195	0.00387395
biological process	GO:0006639	acylglycerol metabolic process	8/282	134/18870	0.000925835	0.0332501	0.0304762											biological process	GO:0050854	regulation of antigen receptor-mediated signaling pathway	6/223	66/18870	0.0001281	0.00512557	0.00399365
biological process	GO:0046460	neutral lipid biosynthetic process	5/282	51/18870	0.000963543	0.0334719	0.0306795											biological process	GO:1900077	negative regulation of cellular response to insulin stimulus	5/223	42/18870	0.00013129	0.00518915	0.00404319
biological process	GO:0046463	acylglycerol biosynthetic process	5/282	51/18870	0.000963543	0.0334719	0.0306795											biological process	GO:0003206	cardiac chamber morphogenesis	8/223	127/18870	0.000134734	0.0051985	0.00405047
biological process	GO:0006638	neutral lipid metabolic process	8/282	135/18870	0.000971675	0.0334719	0.0306795											biological process	GO:0003231	cardiac ventricle development	8/223	127/18870	0.000134734	0.0051985	0.00405047
biological process	GO:1990845	adaptive thermogenesis	9/282	168/18870	0.000978037	0.0334719	0.0306795											biological process	GO:0060326	cell chemotaxis	13/223	325/18870	0.000137685	0.00524986	0.00409049
biological process	GO:0008652	amino acid biosynthetic process	6/282	77/18870	0.00103027	0.0344488	0.0315749											biological process	GO:0030595	leukocyte chemotaxis	11/223	240/18870	0.000139402	0.00525352	0.00409334
biological process	GO:0032890	regulation of organic acid transport	6/282	77/18870	0.00103027	0.0344488	0.0315749											biological process	GO:0035051	cardiocyte differentiation	9/223	165/18870	0.000155586	0.00579603	0.00451604
biological process	GO:0009071	serine family amino acid catabolic process	3/282	15/18870	0.00131518	0.0412657	0.0378231											biological process	GO:0045621	positive regulation of lymphocyte differentiation	8/223	130/18870	0.000158409	0.00583413	0.00454573
biological process	GO:0009263	deoxyribonucleotide biosynthetic process	3/282	15/18870	0.00131518	0.0412657	0.0378231											biological process	GO:0055007	cardiac muscle cell differentiation	8/223	131/18870	0.000167023	0.00605112	0.0047148
biological process	GO:0009265	2'-deoxyribonucleotide biosynthetic process	3/282	15/18870	0.00131518	0.0412657	0.0378231											biological process	GO:0022408	negative regulation of cell-cell adhesion	10/223	205/18870	0.000169238	0.00605112	0.0047148
biological process	GO:0046385	deoxyribose phosphate biosynthetic process	3/282	15/18870	0.00131518	0.0412657	0.0378231											biological process	GO:0006942	regulation of striated muscle contraction	7/223	99/18870	0.000173636	0.00605112	0.0047148
biological process	GO:0051791	medium-chain fatty acid metabolic process	3/282	15/18870	0.00131518	0.0412657	0.0378231											biological process	GO:1990868	response to chemokine	7/223	99/18870	0.000173636	0.00605112	0.0047148
biological process	GO:0031667	response to nutrient levels	17/282	495/18870	0.00131925	0.0412657	0.0378231											biological process	GO:1990869	cellular response to chemokine	7/223	99/18870	0.000173636	0.00605112	0.0047148
biological process	GO:0006536	glutamate metabolic process	4/282	33/18870	0.00142014	0.0434862	0.0398583											biological process	GO:0003205	cardiac chamber development	9/223	168/18870	0.000178209	0.00614442	0.00478749
biological process	GO:0045777	positive regulation of blood pressure	4/282	33/18870	0.00142014	0.0434862	0.0398583											biological process	GO:1901654	response to ketone	10/223	208/18870	0.000190418	0.00649093	0.00505748
biological process	GO:1901617	organic hydroxy compound biosynthetic process	11/282	251/18870	0.00145068	0.0439586	0.0402913											biological process	GO:0003208	cardiac ventricle morphogenesis	6/223	71/18870	0.000192264	0.00649093	0.00505748
biological process	GO:0006066	alcohol metabolic process	14/282	373/18870	0.00153425	0.0460116	0.0421731											biological process	GO:0002027	regulation of heart rate	7/223	102/18870	0.000209057	0.00694398	0.00541048
biological process	GO:0060612	adipose tissue development	5/282	57/18870	0.00159709	0.0474075	0.0434526											biological process	GO:0051209	release of sequestered calcium ion into cytosol	8/223	136/18870	0.000216081	0.00694398	0.00541048
																		biological process	GO:0007204	positive regulation of cytosolic calcium ion concentration	9/223	173/18870	0.000221981	0.00694398	0.00541048
																		biological process	GO:1903034	regulation of response to wounding	9/223	173/18870	0.000221981	0.00694398	0.00541048
																		biological process	GO:0098739	import across plasma membrane	10/223	212/18870	0.00022209	0.00694398	0.00541048
																		biological process	GO:0042093	T-helper cell differentiation	6/223	73/18870	0.000224093	0.00694398	0.00541048
																		biological process	GO:0055010	ventricular cardiac muscle tissue morphogenesis	5/223	47/18870	0.000225667	0.00694398	0.00541048
																		biological process	GO:0051283	negative regulation of sequestering of calcium ion	8/223	137/18870	0.000227185	0.00694398	0.00541048
																		biological process	GO:0002697	regulation of immune effector process	14/223	389/18870	0.000229668	0.00694398	0.00541048
																		biological process	GO:0002285	lymphocyte activation involved in immune response	10/223	213/18870	0.000230664	0.00694398	0.00541048
																		biological process	GO:0002438	acute inflammatory response to antigenic stimulus	4/223	26/18870	0.000231395	0.00694398	0.00541048
																		biological process	GO:0090218	positive regulation of lipid kinase activity	4/223	26/18870	0.000231395	0.00694398	0.00541048
																		biological process	GO:0060415	muscle tissue morphogenesis	6/223	74/18870	0.00024149	0.00718044	0.00559473
																		biological process	GO:0030195	negative regulation of blood coagulation	5/223	48/18870	0.000249506	0.00725748	0.00565475
																		biological process	GO:0097278	complement-dependent cytotoxicity	3/223	11/18870	0.000250512	0.00725748	0.00565475
																		biological process	GO:0051282	regulation of sequestering of calcium ion	8/223	139/18870	0.000250798	0.00725748	0.00565475
																		biological process	GO:0002294	CD4-positive alpha-beta T cell differentiation involved in immune response	6/223	75/18870	0.00025993	0.00745521	0.00580881
																		biological process	GO:0042730	fibrinolysis	4/223	27/18870	0.000269134	0.0075849	0.00590987
																		biological process	GO:0050857	positive regulation of antigen receptor-mediated signaling pathway	4/223	27/18870	0.000269134	0.0075849	0.00590987
																		biological process	GO:0010720	positive regulation of cell development	15/223	444/18870	0.000272167	0.00760424	0.00592493
																		biological process	GO:1900047	negative regulation of hemostasis	5/223	49/18870	0.000275212	0.0076236	0.00594002
																		biological process	GO:0006816	calcium ion transport	15/223	445/18870	0.000278755	0.00764982	0.00596045
																		biological process	GO:0002526	acute inflammatory response	7/223	107/18870	0.000280879	0.00764982	0.00596045
																		biological process	GO:1903036	positive regulation of response to wounding	6/223	77/18870	0.000300128	0.00807462	0.00629144
																		biological process	GO:0089718	amino acid import across plasma membrane	5/223	50/18870	0.000302878	0.00807462	0.00629144
																		biological process	GO:0034341	response to type II interferon	8/223	143/18870	0.000304068	0.00807462	0.00629144
																		biological process	GO:0046651	lymphocyte proliferation	12/223	307/18870	0.000306442	0.00807462	0.00629144
																		biological process	GO:0010758	regulation of macrophage chemotaxis	4/223	28/18870	0.000311098	0.0081312	0.00633552
																		biological process	GO:0001906	cell killing	10/223	223/18870	0.000332784	0.00862843	0.00672294
																		biological process	GO:0048568	embryonic organ development	15/223	453/18870	0.000336599	0.00865807	0.00674604
																		biological process	GO:0050819	negative regulation of coagulation	5/223	52/18870	0.000364481	0.0091573	0.00713501
																		biological process	GO:1902107	positive regulation of leukocyte differentiation	9/223	185/18870	0.000364484	0.0091573	0.00713501
																		biological process	GO:1903708	positive regulation of hemopoiesis	9/223	185/18870	0.000364484	0.0091573	0.00713501
																		biological process	GO:0032943	mononuclear cell proliferation	12/223	314/18870	0.000375573	0.00936332	0.00729554
																		biological process	GO:0048644	muscle organ morphogenesis	6/223	81/18870	0.00039506	0.00977397	0.00761551
																		biological process	GO:0006865	amino acid transport	8/223	150/18870	0.000419357	0.0102965	0.00802262
																		biological process	GO:0045916	negative regulation of complement activation	3/223	13/18870	0.000426694	0.0103979	0.00810161
																		biological process	GO:0045582	positive regulation of T cell differentiation	7/223	116/18870	0.000459303	0.0110267	0.00859156
																		biological process	GO:0046634	regulation of alpha-beta T cell activation	7/223	116/18870	0.000459303	0.0110267	0.00859156
																		biological process	GO:0042113	B cell activation	11/223	278/18870	0.000491138	0.0117043	0.0091195
																		biological process	GO:0043370	regulation of CD4-positive alpha-beta T cell differentiation	5/223	56/18870	0.000515598	0.0121975	0.00950379
																		biological process	GO:0034694	response to prostaglandin	4/223	32/18870	0.000526543	0.0123661	0.00963521
																		biological process	GO:0050670	regulation of lymphocyte proliferation	10/223	238/18870	0.000554839	0.0129369	0.01008
																		biological process	GO:0010232	vascular transport	6/223	87/18870	0.000579707	0.0132312	0.0103092
																		biological process	GO:0033077	T cell differentiation in thymus	6/223	87/18870	0.000579707	0.0132312	0.0103092
																		biological process	GO:0150104	transport across blood-brain barrier	6/223	87/18870	0.000579707	0.0132312	0.0103092
																		biological process	GO:0071900	regulation of protein serine/threonine kinase activity	11/223	285/18870	0.000604004	0.0136894	0.0106662
																		biological process	GO:0032944	regulation of mononuclear cell proliferation	10/223	242/18870	0.000631324	0.0141112	0.0109949
																		biological process	GO:0097529	myeloid leukocyte migration	10/223	242/18870	0.000631324	0.0141112	0.0109949
																		biological process	GO:0060047	heart contraction	10/223	243/18870	0.000651749	0.0142664	0.0111158
																		biological process	GO:0002286	T cell activation involved in immune response	7/223	123/18870	0.000652703	0.0142664	0.0111158
																		biological process	GO:2000107	negative regulation of leukocyte apoptotic process	5/223	59/18870	0.000656673	0.0142664	0.0111158
																		biological process	GO:0071353	cellular response to interleukin-4	4/223	34/18870	0.000666632	0.0142664	0.0111158
																		biological process	GO:0001768	establishment of T cell polarity	3/223	15/18870	0.000667078	0.0142664	0.0111158
																		biological process	GO:0001771	immunological synapse formation	3/223	15/18870	0.000667078	0.0142664	0.0111158
																		biological process	GO:0060537	muscle tissue development	14/223	433/18870	0.000669081	0.0142664	0.0111158
																		biological process	GO:0015807	L-amino acid transport	6/223	90/18870	0.000694118	0.0147035	0.0114564
																		biological process	GO:0048738	cardiac muscle tissue development	10/223	247/18870	0.000738991	0.0154521	0.0120397
																		biological process	GO:0090257	regulation of muscle system process	10/223	247/18870	0.000738991	0.0154521	0.0120397
																		biological process	GO:0086005	ventricular cardiac muscle cell action potential	4/223	35/18870	0.000745735	0.0154931	0.0120717
																		biological process	GO:0002688	regulation of leukocyte chemotaxis	7/223	126/18870	0.000753162	0.0155478	0.0121142
																		biological process	GO:0051099	positive regulation of binding	7/223	127/18870	0.000789237	0.0161893	0.0126141
																		biological process	GO:0001732	formation of cytoplasmic translation initiation complex	3/223	16/18870	0.000813886	0.0164863	0.0128455
																		biological process	GO:0001767	establishment of lymphocyte polarity	3/223	16/18870	0.000813886	0.0164863	0.0128455
																		biological process	GO:1901605	alpha-amino acid metabolic process	9/223	207/18870	0.000819281	0.0164925	0.0128503
																		biological process	GO:0070670	response to interleukin-4	4/223	36/18870	0.000831248	0.0166301	0.0129575
																		biological process	GO:0008016	regulation of heart contraction	9/223	208/18870	0.000847722	0.0168556	0.0131333
																		biological process	GO:0032623	interleukin-2 production	5/223	63/18870	0.000887427	0.0174312	0.0135817
																		biological process	GO:0032663	regulation of interleukin-2 production	5/223	63/18870	0.000887427	0.0174312	0.0135817
																		biological process	GO:0071621	granulocyte chemotaxis	7/223	130/18870	0.00090572	0.0176834	0.0137782
																		biological process	GO:0003015	heart process	10/223	255/18870	0.000942465	0.0182906	0.0142513
																		biological process	GO:0002921	negative regulation of humoral immune response	3/223	17/18870	0.00097971	0.0187884	0.0146392
																		biological process	GO:1901522	positive regulation of transcription from RNA polymerase II promoter involved in cellular response to chemical stimulus	3/223	17/18870	0.00097971	0.0187884	0.0146392
																		biological process	GO:0006936	muscle contraction	12/223	351/18870	0.000999791	0.0190607	0.0148514
																		biological process	GO:0003012	muscle system process	14/223	452/18870	0.00101209	0.0191824	0.0149462
																		biological process	GO:0035633	maintenance of blood-brain barrier	4/223	38/18870	0.00102262	0.0192693	0.0150139
																		biological process	GO:0051153	regulation of striated muscle cell differentiation	6/223	97/18870	0.00102896	0.0192766	0.0150196
																		biological process	GO:0002263	cell activation involved in immune response	11/223	305/18870	0.00105152	0.0194741	0.0151734
																		biological process	GO:0051146	striated muscle cell differentiation	11/223	305/18870	0.00105152	0.0194741	0.0151734
																		biological process	GO:0043620	regulation of DNA-templated transcription in response to stress	4/223	39/18870	0.00112904	0.0206735	0.016108
																		biological process	GO:0051938	L-glutamate import	4/223	39/18870	0.00112904	0.0206735	0.016108
																		biological process	GO:0051098	regulation of binding	10/223	262/18870	0.00115627	0.0208686	0.01626
																		biological process	GO:0036003	positive regulation of transcription from RNA polymerase II promoter in response to stress	3/223	18/18870	0.00116545	0.0208686	0.01626
																		biological process	GO:0036499	PERK-mediated unfolded protein response	3/223	18/18870	0.00116545	0.0208686	0.01626
																		biological process	GO:0048535	lymph node development	3/223	18/18870	0.00116545	0.0208686	0.01626
																		biological process	GO:0019932	second-messenger-mediated signaling	11/223	310/18870	0.00119838	0.0213403	0.0166275
																		biological process	GO:0014706	striated muscle tissue development	10/223	264/18870	0.00122416	0.0216803	0.0168924
																		biological process	GO:0030193	regulation of blood coagulation	5/223	68/18870	0.00125486	0.022103	0.0172218
																		biological process	GO:0007162	negative regulation of cell adhesion	11/223	312/18870	0.00126167	0.022103	0.0172218
																		biological process	GO:0003333	amino acid transmembrane transport	6/223	101/18870	0.00126922	0.0221158	0.0172318
																		biological process	GO:0046626	regulation of insulin receptor signaling pathway	5/223	69/18870	0.00134007	0.0230371	0.0179496
																		biological process	GO:0051347	positive regulation of transferase activity	13/223	414/18870	0.00134761	0.0230371	0.0179496
																		biological process	GO:0002443	leukocyte mediated immunity	14/223	466/18870	0.00135071	0.0230371	0.0179496
																		biological process	GO:0045066	regulatory T cell differentiation	4/223	41/18870	0.00136474	0.0230371	0.0179496
																		biological process	GO:0048246	macrophage chemotaxis	4/223	41/18870	0.00136474	0.0230371	0.0179496
																		biological process	GO:0051154	negative regulation of striated muscle cell differentiation	4/223	41/18870	0.00136474	0.0230371	0.0179496
																		biological process	GO:0071902	positive regulation of protein serine/threonine kinase activity	7/223	140/18870	0.00139473	0.023405	0.0182362
																		biological process	GO:0006935	chemotaxis	14/223	468/18870	0.00140605	0.023405	0.0182362
																		biological process	GO:0003018	vascular process in circulatory system	10/223	269/18870	0.0014082	0.023405	0.0182362
																		biological process	GO:1900046	regulation of hemostasis	5/223	70/18870	0.00142948	0.0236375	0.0184174
																		biological process	GO:0042330	taxis	14/223	470/18870	0.00146328	0.0240736	0.0187572
																		biological process	GO:0042129	regulation of T cell proliferation	8/223	182/18870	0.00147864	0.0242034	0.0188584
																		biological process	GO:0002449	lymphocyte mediated immunity	12/223	368/18870	0.00149445	0.0242196	0.018871
																		biological process	GO:0140467	integrated stress response signaling	4/223	42/18870	0.00149458	0.0242196	0.018871
																		biological process	GO:1900076	regulation of cellular response to insulin stimulus	5/223	71/18870	0.00152321	0.0244099	0.0190193
																		biological process	GO:1902475	L-alpha-amino acid transmembrane transport	5/223	71/18870	0.00152321	0.0244099	0.0190193
																		biological process	GO:0002237	response to molecule of bacterial origin	12/223	369/18870	0.00152891	0.0244099	0.0190193
																		biological process	GO:0009100	glycoprotein metabolic process	12/223	370/18870	0.00156404	0.0248129	0.0193333
																		biological process	GO:0032634	interleukin-5 production	3/223	20/18870	0.00160009	0.0248129	0.0193333
																		biological process	GO:0032674	regulation of interleukin-5 production	3/223	20/18870	0.00160009	0.0248129	0.0193333
																		biological process	GO:0036498	IRE1-mediated unfolded protein response	3/223	20/18870	0.00160009	0.0248129	0.0193333
																		biological process	GO:0071731	response to nitric oxide	3/223	20/18870	0.00160009	0.0248129	0.0193333
																		biological process	GO:1902236	negative regulation of endoplasmic reticulum stress-induced intrinsic apoptotic signaling pathway	3/223	20/18870	0.00160009	0.0248129	0.0193333
																		biological process	GO:0042060	wound healing	13/223	423/18870	0.00163126	0.0251758	0.019616
																		biological process	GO:0050921	positive regulation of chemotaxis	7/223	145/18870	0.00170618	0.0262072	0.0204197
																		biological process	GO:0050818	regulation of coagulation	5/223	73/18870	0.00172412	0.0263579	0.0205371
																		biological process	GO:0050730	regulation of peptidyl-tyrosine phosphorylation	9/223	231/18870	0.00175808	0.0267509	0.0208433
																		biological process	GO:1903573	negative regulation of response to endoplasmic reticulum stress	4/223	44/18870	0.00177961	0.0269519	0.0209999
																		biological process	GO:0050920	regulation of chemotaxis	9/223	232/18870	0.00181069	0.0272222	0.0212105
																		biological process	GO:0097696	receptor signaling pathway via STAT	8/223	188/18870	0.00181425	0.0272222	0.0212105
																		biological process	GO:0046637	regulation of alpha-beta T cell differentiation	5/223	74/18870	0.00183156	0.0273552	0.0213141
																		biological process	GO:0043552	positive regulation of phosphatidylinositol 3-kinase activity	3/223	21/18870	0.0018506	0.0273872	0.0213391
																		biological process	GO:2001185	regulation of CD8-positive alpha-beta T cell activation	3/223	21/18870	0.0018506	0.0273872	0.0213391
																		biological process	GO:0043434	response to peptide hormone	13/223	430/18870	0.00188467	0.0277646	0.0216332
																		biological process	GO:0050856	regulation of T cell receptor signaling pathway	4/223	45/18870	0.00193535	0.0281246	0.0219136
																		biological process	GO:1905521	regulation of macrophage migration	4/223	45/18870	0.00193535	0.0281246	0.0219136
																		biological process	GO:0030968	endoplasmic reticulum unfolded protein response	5/223	75/18870	0.00194382	0.0281246	0.0219136
																		biological process	GO:0061045	negative regulation of wound healing	5/223	75/18870	0.00194382	0.0281246	0.0219136
																		biological process	GO:0045860	positive regulation of protein kinase activity	10/223	282/18870	0.00199403	0.0287229	0.0223798
																		biological process	GO:0031341	regulation of cell killing	6/223	111/18870	0.00205742	0.0294264	0.0229279
																		biological process	GO:0086003	cardiac muscle cell contraction	5/223	76/18870	0.00206103	0.0294264	0.0229279
																		biological process	GO:0006984	ER-nucleus signaling pathway	4/223	46/18870	0.00210028	0.0297249	0.0231605
																		biological process	GO:0097028	dendritic cell differentiation	4/223	46/18870	0.00210028	0.0297249	0.0231605
																		biological process	GO:0055001	muscle cell development	8/223	195/18870	0.00227894	0.0320508	0.0249727
																		biological process	GO:0055117	regulation of cardiac muscle contraction	5/223	78/18870	0.0023108	0.0320508	0.0249727
																		biological process	GO:2000514	regulation of CD4-positive alpha-beta T cell activation	5/223	78/18870	0.0023108	0.0320508	0.0249727
																		biological process	GO:0033674	positive regulation of kinase activity	11/223	337/18870	0.00231279	0.0320508	0.0249727
																		biological process	GO:0030183	B cell differentiation	7/223	153/18870	0.00231406	0.0320508	0.0249727
																		biological process	GO:0043373	CD4-positive alpha-beta T cell lineage commitment	3/223	23/18870	0.00242175	0.033258	0.0259134
																		biological process	GO:0045061	thymic T cell selection	3/223	23/18870	0.00242175	0.033258	0.0259134
																		biological process	GO:0015711	organic anion transport	13/223	443/18870	0.00244165	0.0333899	0.0260161
																		biological process	GO:0006953	acute-phase response	4/223	48/18870	0.00245877	0.0334827	0.0260884
																		biological process	GO:0097530	granulocyte migration	7/223	156/18870	0.00258069	0.0347218	0.0270539
																		biological process	GO:1905039	carboxylic acid transmembrane transport	7/223	156/18870	0.00258069	0.0347218	0.0270539
																		biological process	GO:0002437	inflammatory response to antigenic stimulus	5/223	80/18870	0.0025819	0.0347218	0.0270539
																		biological process	GO:0001774	microglial cell activation	4/223	49/18870	0.00265286	0.0353824	0.0275686
																		biological process	GO:0072337	modified amino acid transport	4/223	49/18870	0.00265286	0.0353824	0.0275686
																		biological process	GO:1903825	organic acid transmembrane transport	7/223	157/18870	0.00267462	0.0355004	0.0276606
																		biological process	GO:0150063	visual system development	12/223	395/18870	0.00268362	0.0355004	0.0276606
																		biological process	GO:0043010	camera-type eye development	11/223	344/18870	0.00270909	0.0356917	0.0278096
																		biological process	GO:0002922	positive regulation of humoral immune response	3/223	24/18870	0.00274378	0.0357132	0.0278263
																		biological process	GO:0034695	response to prostaglandin E	3/223	24/18870	0.00274378	0.0357132	0.0278263
																		biological process	GO:0035162	embryonic hemopoiesis	3/223	24/18870	0.00274378	0.0357132	0.0278263
																		biological process	GO:0048511	rhythmic process	10/223	296/18870	0.0028304	0.0366933	0.02859
																		biological process	GO:0032609	type II interferon production	6/223	119/18870	0.00291752	0.0375225	0.0292361
																		biological process	GO:0032649	regulation of type II interferon production	6/223	119/18870	0.00291752	0.0375225	0.0292361
																		biological process	GO:0032496	response to lipopolysaccharide	11/223	348/18870	0.00295911	0.037907	0.0295357
																		biological process	GO:0007623	circadian rhythm	8/223	204/18870	0.00300833	0.0383858	0.0299087
																		biological process	GO:0048880	sensory system development	12/223	401/18870	0.0030319	0.0385349	0.0300249
																		biological process	GO:0021695	cerebellar cortex development	4/223	51/18870	0.00307207	0.038829	0.030254
																		biological process	GO:0002363	alpha-beta T cell lineage commitment	3/223	25/18870	0.00309098	0.038829	0.030254
																		biological process	GO:0035994	response to muscle stretch	3/223	25/18870	0.00309098	0.038829	0.030254
																		biological process	GO:0046942	carboxylic acid transport	11/223	351/18870	0.00315857	0.0395248	0.0307962
																		biological process	GO:0002366	leukocyte activation involved in immune response	10/223	301/18870	0.00318943	0.0397575	0.0309775
																		biological process	GO:0015849	organic acid transport	11/223	352/18870	0.00322741	0.0400768	0.0312263
																		biological process	GO:0071674	mononuclear cell migration	8/223	207/18870	0.00328809	0.0406382	0.0316638
																		biological process	GO:0002269	leukocyte activation involved in inflammatory response	4/223	52/18870	0.0032977	0.0406382	0.0316638
																		biological process	GO:0097305	response to alcohol	9/223	254/18870	0.0033245	0.0408133	0.0318002
																		biological process	GO:0042886	amide transport	11/223	354/18870	0.00336871	0.0412	0.0321015
																		biological process	GO:0043369	CD4-positive or CD8-positive alpha-beta T cell lineage commitment	3/223	26/18870	0.00346397	0.0422058	0.0328851
																		biological process	GO:0045927	positive regulation of growth	9/223	256/18870	0.00350059	0.0424255	0.0330563
																		biological process	GO:0048260	positive regulation of receptor-mediated endocytosis	4/223	53/18870	0.00353436	0.0424255	0.0330563
																		biological process	GO:0071622	regulation of granulocyte chemotaxis	4/223	53/18870	0.00353436	0.0424255	0.0330563
																		biological process	GO:0086002	cardiac muscle cell action potential involved in contraction	4/223	53/18870	0.00353436	0.0424255	0.0330563
																		biological process	GO:0072676	lymphocyte migration	6/223	124/18870	0.00357674	0.0427488	0.0333082
																		biological process	GO:0019722	calcium-mediated signaling	8/223	210/18870	0.00358768	0.0427488	0.0333082
																		biological process	GO:1903522	regulation of blood circulation	9/223	258/18870	0.00368393	0.0437348	0.0340765
																		biological process	GO:0008286	insulin receptor signaling pathway	6/223	125/18870	0.00372085	0.044012	0.0342925
																		biological process	GO:0048639	positive regulation of developmental growth	7/223	167/18870	0.00376508	0.0440951	0.0343572
																		biological process	GO:0034612	response to tumor necrosis factor	9/223	259/18870	0.00377838	0.0440951	0.0343572
																		biological process	GO:0072348	sulfur compound transport	4/223	54/18870	0.0037823	0.0440951	0.0343572
																		biological process	GO:1990928	response to amino acid starvation	4/223	54/18870	0.0037823	0.0440951	0.0343572
																		biological process	GO:0021895	cerebral cortex neuron differentiation	3/223	27/18870	0.00386333	0.0448783	0.0349674
																		biological process	GO:0042098	T cell proliferation	8/223	213/18870	0.003908	0.0452352	0.0352455
																		biological process	GO:0002064	epithelial cell development	8/223	214/18870	0.00401955	0.0463607	0.0361225
																		biological process	GO:0070988	demethylation	4/223	55/18870	0.00404177	0.0464517	0.0361934
																		biological process	GO:0002088	lens development in camera-type eye	5/223	89/18870	0.00409339	0.0467136	0.0363975
																		biological process	GO:0034620	cellular response to unfolded protein	5/223	89/18870	0.00409339	0.0467136	0.0363975
																		biological process	GO:0006937	regulation of muscle contraction	7/223	170/18870	0.00415022	0.047196	0.0367733
																		biological process	GO:0010951	negative regulation of endopeptidase activity	6/223	128/18870	0.00417911	0.0473584	0.0368999
																		biological process	GO:0002675	positive regulation of acute inflammatory response	3/223	28/18870	0.00428959	0.0481058	0.0374822
																		biological process	GO:0007202	activation of phospholipase C activity	3/223	28/18870	0.00428959	0.0481058	0.0374822
																		biological process	GO:0014850	response to muscle activity	3/223	28/18870	0.00428959	0.0481058	0.0374822
																		biological process	GO:0043410	positive regulation of MAPK cascade	13/223	474/18870	0.00432858	0.0483756	0.0376924
