# Supplementary material for: Restoration of ancestral transcriptional plasticity contributes to plastic heterosis in fatty liver of hybrid ducks
Source: Commun Biol. 2026 Apr 14;9:803. doi: 10.1038/s42003-026-10049-7 (PMC13266055; doi:10.1038/s42003-026-10049-7)
Supplement: Supplementary file 5 — Supplementary Data 3 [file 42003_2026_10049_MOESM5_ESM.xlsx]

## Sheet: Sheet1
Supplementary Data 3. GO enrichment results for downregulated and upregulated ancestral plastic genes
GO enrichment results for upregulated ansestral plastic genes									GO enrichment results for downregulated ansestral plastic genes
ONTOLOGY	ID	Description	GeneRatio	BgRatio	pvalue	p.adjust	qvalue		ONTOLOGY	ID	Description	GeneRatio	BgRatio	pvalue	p.adjust	qvalue		Note: The ancestral gene expression levels were estimated using TMM-normalized CPM (Trimmed Mean of M-values–normalized counts per million) .
biological process	GO:0043062	extracellular structure organization	84/1815	322/18870	7.42252e-18	4.32881e-14	3.49015e-14		biological process	GO:1901605	alpha-amino acid metabolic process	21/124	207/18870	2.77239e-19	6.005e-16	4.94945e-16
biological process	GO:0030198	extracellular matrix organization	83/1815	321/18870	2.08401e-17	6.059e-14	4.88512e-14		biological process	GO:1901606	alpha-amino acid catabolic process	15/124	93/18870	3.91406e-17	4.23892e-14	3.49381e-14
biological process	GO:0045229	external encapsulating structure organization	83/1815	323/18870	3.11677e-17	6.059e-14	4.88512e-14		biological process	GO:0016054	organic acid catabolic process	20/124	252/18870	2.66983e-16	1.34361e-13	1.10743e-13
biological process	GO:0031589	cell-substrate adhesion	81/1815	356/18870	1.15602e-13	1.68548e-10	1.35894e-10		biological process	GO:0046395	carboxylic acid catabolic process	20/124	252/18870	2.66983e-16	1.34361e-13	1.10743e-13
biological process	GO:0140014	mitotic nuclear division	65/1815	274/18870	4.42164e-12	5.1574e-09	4.1582e-09		biological process	GO:0006520	amino acid metabolic process	21/124	291/18870	3.10159e-16	1.34361e-13	1.10743e-13
biological process	GO:0007015	actin filament organization	91/1815	464/18870	2.76761e-11	2.69011e-08	2.16893e-08		biological process	GO:0009063	amino acid catabolic process	15/124	113/18870	8.1328e-16	2.93594e-13	2.41987e-13
biological process	GO:0000070	mitotic sister chromatid segregation	48/1815	184/18870	8.61776e-11	7.17983e-08	5.7888e-08		biological process	GO:0006575	cellular modified amino acid metabolic process	14/124	126/18870	9.80819e-14	3.03494e-11	2.50146e-11
biological process	GO:0042060	wound healing	83/1815	423/18870	2.02813e-10	1.47851e-07	1.19206e-07		biological process	GO:0044282	small molecule catabolic process	20/124	375/18870	5.091e-13	1.37839e-10	1.1361e-10
biological process	GO:1905818	regulation of chromosome separation	27/1815	74/18870	3.82843e-10	2.48082e-07	2.00019e-07		biological process	GO:0009074	aromatic amino acid family catabolic process	6/124	16/18870	5.40875e-10	1.27821e-07	1.05353e-07
biological process	GO:0048285	organelle fission	91/1815	488/18870	4.42905e-10	2.58302e-07	2.08259e-07		biological process	GO:0043648	dicarboxylic acid metabolic process	10/124	94/18870	5.90123e-10	1.27821e-07	1.05353e-07
biological process	GO:0000280	nuclear division	84/1815	441/18870	7.2311e-10	3.8338e-07	3.09104e-07		biological process	GO:0072521	purine-containing compound metabolic process	18/124	493/18870	3.76628e-09	7.41616e-07	6.11255e-07
biological process	GO:0000819	sister chromatid segregation	52/1815	225/18870	1.62003e-09	7.87336e-07	6.34797e-07		biological process	GO:0009069	serine family amino acid metabolic process	7/124	40/18870	6.94621e-09	1.25379e-06	1.0334e-06
biological process	GO:0051304	chromosome separation	27/1815	81/18870	3.85365e-09	1.58476e-06	1.27772e-06		biological process	GO:0006163	purine nucleotide metabolic process	17/124	463/18870	9.7813e-09	1.62971e-06	1.34325e-06
biological process	GO:0098813	nuclear chromosome segregation	64/1815	312/18870	3.96046e-09	1.58476e-06	1.27772e-06		biological process	GO:0046394	carboxylic acid biosynthetic process	14/124	334/18870	4.25348e-08	6.58074e-06	5.42398e-06
biological process	GO:0006261	DNA-templated DNA replication	41/1815	161/18870	4.33253e-09	1.58476e-06	1.27772e-06		biological process	GO:0016053	organic acid biosynthetic process	14/124	337/18870	4.75369e-08	6.86432e-06	5.65772e-06
biological process	GO:0061448	connective tissue development	60/1815	285/18870	4.34775e-09	1.58476e-06	1.27772e-06		biological process	GO:0009072	aromatic amino acid metabolic process	6/124	32/18870	5.61669e-08	7.60359e-06	6.26704e-06
biological process	GO:0007160	cell-matrix adhesion	53/1815	239/18870	5.29891e-09	1.81784e-06	1.46565e-06		biological process	GO:1901607	alpha-amino acid biosynthetic process	7/124	69/18870	3.43395e-07	4.37526e-05	3.60618e-05
biological process	GO:0032970	regulation of actin filament-based process	72/1815	379/18870	1.33259e-08	4.3176e-06	3.48111e-06		biological process	GO:0043567	regulation of insulin-like growth factor receptor signaling pathway	5/124	25/18870	5.40295e-07	6.50155e-05	5.35872e-05
biological process	GO:0030199	collagen fibril organization	23/1815	65/18870	1.49711e-08	4.59534e-06	3.70504e-06		biological process	GO:0042537	benzene-containing compound metabolic process	5/124	26/18870	6.65428e-07	7.58588e-05	6.25244e-05
biological process	GO:0031032	actomyosin structure organization	47/1815	208/18870	2.0699e-08	5.81813e-06	4.69092e-06		biological process	GO:0008652	amino acid biosynthetic process	7/124	77/18870	7.32892e-07	7.93722e-05	6.54202e-05
biological process	GO:0007163	establishment or maintenance of cell polarity	50/1815	228/18870	2.09501e-08	5.81813e-06	4.69092e-06		biological process	GO:0009150	purine ribonucleotide metabolic process	13/124	365/18870	8.49974e-07	8.76688e-05	7.22585e-05
biological process	GO:0007088	regulation of mitotic nuclear division	32/1815	118/18870	4.28117e-08	1.1349e-05	9.15024e-06		biological process	GO:0032869	cellular response to insulin stimulus	10/124	206/18870	1.06972e-06	0.000105319	8.68058e-05
biological process	GO:0001503	ossification	79/1815	444/18870	5.26017e-08	1.31596e-05	1.06101e-05		biological process	GO:0048009	insulin-like growth factor receptor signaling pathway	6/124	52/18870	1.1335e-06	0.000106747	8.79828e-05
biological process	GO:0090068	positive regulation of cell cycle process	54/1815	262/18870	5.41548e-08	1.31596e-05	1.06101e-05		biological process	GO:0006790	sulfur compound metabolic process	12/124	317/18870	1.21851e-06	0.00010997	9.06398e-05
biological process	GO:0007059	chromosome segregation	76/1815	424/18870	6.87228e-08	1.60317e-05	1.29257e-05		biological process	GO:0009259	ribonucleotide metabolic process	13/124	385/18870	1.54035e-06	0.000132606	0.000109297
biological process	GO:0032956	regulation of actin cytoskeleton organization	64/1815	337/18870	8.56409e-08	1.92099e-05	1.54882e-05		biological process	GO:0033865	nucleoside bisphosphate metabolic process	8/124	125/18870	1.71421e-06	0.000132606	0.000109297
biological process	GO:0002062	chondrocyte differentiation	31/1815	116/18870	9.98376e-08	2.15649e-05	1.73869e-05		biological process	GO:0033875	ribonucleoside bisphosphate metabolic process	8/124	125/18870	1.71421e-06	0.000132606	0.000109297
biological process	GO:0000075	cell cycle checkpoint signaling	43/1815	192/18870	1.06791e-07	2.2243e-05	1.79337e-05		biological process	GO:0034032	purine nucleoside bisphosphate metabolic process	8/124	125/18870	1.71421e-06	0.000132606	0.000109297
biological process	GO:0007229	integrin-mediated signaling pathway	30/1815	111/18870	1.21738e-07	2.39184e-05	1.92844e-05		biological process	GO:0019693	ribose phosphate metabolic process	13/124	393/18870	1.93375e-06	0.000144431	0.000119043
biological process	GO:0009612	response to mechanical stimulus	46/1815	213/18870	1.23037e-07	2.39184e-05	1.92844e-05		biological process	GO:0006084	acetyl-CoA metabolic process	5/124	33/18870	2.31414e-06	0.000167081	0.000137712
biological process	GO:0007093	mitotic cell cycle checkpoint signaling	35/1815	142/18870	1.3783e-07	2.59299e-05	2.09062e-05		biological process	GO:0072329	monocarboxylic acid catabolic process	8/124	131/18870	2.43978e-06	0.00017047	0.000140505
biological process	GO:0060485	mesenchyme development	62/1815	327/18870	1.44248e-07	2.62892e-05	2.1196e-05		biological process	GO:0006577	amino-acid betaine metabolic process	4/124	16/18870	3.04111e-06	0.000205845	0.000169662
biological process	GO:0050878	regulation of body fluid levels	67/1815	365/18870	1.63817e-07	2.89509e-05	2.33419e-05		biological process	GO:0006637	acyl-CoA metabolic process	7/124	96/18870	3.27684e-06	0.000208754	0.000172059
biological process	GO:0051983	regulation of chromosome segregation	33/1815	131/18870	1.7987e-07	3.0853e-05	2.48755e-05		biological process	GO:0035383	thioester metabolic process	7/124	96/18870	3.27684e-06	0.000208754	0.000172059
biological process	GO:0042692	muscle cell differentiation	74/1815	419/18870	1.87895e-07	3.13087e-05	2.52429e-05		biological process	GO:0071375	cellular response to peptide hormone stimulus	11/124	310/18870	6.41336e-06	0.000396895	0.000327129
biological process	GO:0051261	protein depolymerization	30/1815	115/18870	2.83756e-07	4.49242e-05	3.62206e-05		biological process	GO:1901653	cellular response to peptide	12/124	374/18870	6.68451e-06	0.000402185	0.000331489
biological process	GO:0051783	regulation of nuclear division	35/1815	146/18870	2.85013e-07	4.49242e-05	3.62206e-05		biological process	GO:0009070	serine family amino acid biosynthetic process	4/124	21/18870	9.7493e-06	0.00057073	0.000470407
biological process	GO:0001704	formation of primary germ layer	32/1815	128/18870	3.30978e-07	5.07965e-05	4.09551e-05		biological process	GO:0072522	purine-containing compound biosynthetic process	10/124	267/18870	1.07674e-05	0.00061374	0.000505858
biological process	GO:0051216	cartilage development	44/1815	207/18870	3.67608e-07	5.49715e-05	4.43213e-05		biological process	GO:0032868	response to insulin	10/124	269/18870	1.14894e-05	0.000638101	0.000525937
biological process	GO:0022411	cellular component disassembly	83/1815	497/18870	4.06445e-07	5.92596e-05	4.77786e-05		biological process	GO:0042219	cellular modified amino acid catabolic process	4/124	22/18870	1.18554e-05	0.000641968	0.000529123
biological process	GO:0071559	response to transforming growth factor beta	56/1815	293/18870	4.3636e-07	6.20696e-05	5.00442e-05		biological process	GO:0009064	glutamine family amino acid metabolic process	6/124	79/18870	1.33932e-05	0.000701172	0.000577921
biological process	GO:0048864	stem cell development	25/1815	88/18870	4.81802e-07	6.69017e-05	5.39401e-05		biological process	GO:0009308	amine metabolic process	7/124	119/18870	1.35961e-05	0.000701172	0.000577921
biological process	GO:0045787	positive regulation of cell cycle	61/1815	334/18870	6.92606e-07	9.39367e-05	7.57374e-05		biological process	GO:0044242	cellular lipid catabolic process	9/124	223/18870	1.67419e-05	0.000843323	0.000695085
biological process	GO:0031577	spindle checkpoint signaling	17/1815	47/18870	7.88468e-07	0.000102185	8.2388e-05		biological process	GO:1901570	fatty acid derivative biosynthetic process	5/124	52/18870	2.29357e-05	0.00112906	0.000930596
biological process	GO:0090329	regulation of DNA-templated DNA replication	17/1815	47/18870	7.88468e-07	0.000102185	8.2388e-05		biological process	GO:0006760	folic acid-containing compound metabolic process	4/124	26/18870	2.37416e-05	0.00114276	0.000941887
biological process	GO:0007018	microtubule-based movement	72/1815	420/18870	8.78241e-07	0.000110609	8.91796e-05		biological process	GO:0009165	nucleotide biosynthetic process	10/124	295/18870	2.54327e-05	0.00119755	0.000987044
biological process	GO:1905820	positive regulation of chromosome separation	13/1815	29/18870	8.95006e-07	0.000110609	8.91796e-05		biological process	GO:0043434	response to peptide hormone	12/124	430/18870	2.6802e-05	0.00121571	0.00100201
biological process	GO:0032392	DNA geometric change	24/1815	85/18870	9.17731e-07	0.000110609	8.91796e-05		biological process	GO:1901293	nucleoside phosphate biosynthetic process	10/124	297/18870	2.69409e-05	0.00121571	0.00100201
biological process	GO:0008360	regulation of cell shape	33/1815	140/18870	9.29329e-07	0.000110609	8.91796e-05		biological process	GO:1902074	response to salt	11/124	366/18870	3.00825e-05	0.00132977	0.00109602
biological process	GO:0071496	cellular response to external stimulus	62/1815	346/18870	1.1007e-06	0.000128385	0.000103512		biological process	GO:1902224	ketone body metabolic process	3/124	10/18870	3.21348e-05	0.00139208	0.00114738
biological process	GO:0071560	cellular response to transforming growth factor beta stimulus	54/1815	287/18870	1.1571e-06	0.000132318	0.000106683		biological process	GO:0006568	tryptophan metabolic process	3/124	11/18870	4.39732e-05	0.00183165	0.00150969
biological process	GO:0000910	cytokinesis	40/1815	188/18870	1.19613e-06	0.000132376	0.000106729		biological process	GO:0070189	kynurenine metabolic process	3/124	11/18870	4.39732e-05	0.00183165	0.00150969
biological process	GO:0007224	smoothened signaling pathway	34/1815	148/18870	1.203e-06	0.000132376	0.000106729		biological process	GO:0006576	biogenic amine metabolic process	6/124	99/18870	4.85179e-05	0.00194611	0.00160402
biological process	GO:0061640	cytoskeleton-dependent cytokinesis	29/1815	117/18870	1.403e-06	0.000148979	0.000120116		biological process	GO:2001237	negative regulation of extrinsic apoptotic signaling pathway	6/124	99/18870	4.85179e-05	0.00194611	0.00160402
biological process	GO:1901991	negative regulation of mitotic cell cycle phase transition	41/1815	196/18870	1.40498e-06	0.000148979	0.000120116		biological process	GO:0006164	purine nucleotide biosynthetic process	9/124	258/18870	5.24834e-05	0.00206689	0.00170358
biological process	GO:0001667	ameboidal-type cell migration	81/1815	497/18870	1.52244e-06	0.000155924	0.000125716		biological process	GO:0042558	pteridine-containing compound metabolic process	4/124	32/18870	5.53924e-05	0.0021425	0.00176589
biological process	GO:0044786	cell cycle DNA replication	16/1815	44/18870	1.52937e-06	0.000155924	0.000125716		biological process	GO:0006534	cysteine metabolic process	3/124	12/18870	5.83496e-05	0.00217906	0.00179602
biological process	GO:0008608	attachment of spindle microtubules to kinetochore	17/1815	49/18870	1.55069e-06	0.000155924	0.000125716		biological process	GO:0009437	carnitine metabolic process	3/124	12/18870	5.83496e-05	0.00217906	0.00179602
biological process	GO:0022604	regulation of cell morphogenesis	48/1815	247/18870	1.74502e-06	0.000170908	0.000137796		biological process	GO:0010906	regulation of glucose metabolic process	6/124	103/18870	6.06026e-05	0.00222484	0.00183376
biological process	GO:0007264	small GTPase mediated signal transduction	80/1815	491/18870	1.78407e-06	0.000170908	0.000137796		biological process	GO:0031100	animal organ regeneration	5/124	64/18870	6.31854e-05	0.00228099	0.00188004
biological process	GO:0051495	positive regulation of cytoskeleton organization	39/1815	184/18870	1.78762e-06	0.000170908	0.000137796		biological process	GO:0009062	fatty acid catabolic process	6/124	106/18870	7.11548e-05	0.00247746	0.00204198
biological process	GO:0010810	regulation of cell-substrate adhesion	44/1815	220/18870	2.10482e-06	0.000192006	0.000154807		biological process	GO:0019395	fatty acid oxidation	6/124	107/18870	7.49806e-05	0.00247746	0.00204198
biological process	GO:0051985	negative regulation of chromosome segregation	17/1815	50/18870	2.13999e-06	0.000192006	0.000154807		biological process	GO:0006563	L-serine metabolic process	3/124	13/18870	7.54906e-05	0.00247746	0.00204198
biological process	GO:1902100	negative regulation of metaphase/anaphase transition of cell cycle	17/1815	50/18870	2.13999e-06	0.000192006	0.000154807		biological process	GO:0006586	indolalkylamine metabolic process	3/124	13/18870	7.54906e-05	0.00247746	0.00204198
biological process	GO:1905819	negative regulation of chromosome separation	17/1815	50/18870	2.13999e-06	0.000192006	0.000154807		biological process	GO:0043568	positive regulation of insulin-like growth factor receptor signaling pathway	3/124	13/18870	7.54906e-05	0.00247746	0.00204198
biological process	GO:0044782	cilium organization	69/1815	407/18870	2.21517e-06	0.000195585	0.000157692		biological process	GO:0043650	dicarboxylic acid biosynthetic process	3/124	13/18870	7.54906e-05	0.00247746	0.00204198
biological process	GO:0044772	mitotic cell cycle phase transition	77/1815	470/18870	2.24695e-06	0.000195585	0.000157692		biological process	GO:0006766	vitamin metabolic process	6/124	109/18870	8.31241e-05	0.00268727	0.0022149
biological process	GO:0001894	tissue homeostasis	52/1815	279/18870	2.42701e-06	0.000205135	0.000165392		biological process	GO:0030193	regulation of blood coagulation	5/124	68/18870	8.45961e-05	0.00269464	0.00222098
biological process	GO:0060249	anatomical structure homeostasis	52/1815	279/18870	2.42701e-06	0.000205135	0.000165392		biological process	GO:2000352	negative regulation of endothelial cell apoptotic process	4/124	36/18870	8.89132e-05	0.0027911	0.00230048
biological process	GO:0072001	renal system development	58/1815	324/18870	2.49913e-06	0.000205873	0.000165987		biological process	GO:0034116	positive regulation of heterotypic cell-cell adhesion	3/124	14/18870	9.56181e-05	0.0029587	0.00243862
biological process	GO:0000727	double-strand break repair via break-induced replication	8/1815	12/18870	2.50634e-06	0.000205873	0.000165987		biological process	GO:1900046	regulation of hemostasis	5/124	70/18870	9.71984e-05	0.00296523	0.00244401
biological process	GO:0060537	muscle tissue development	72/1815	433/18870	2.7643e-06	0.000223909	0.000180528		biological process	GO:0031667	response to nutrient levels	12/124	495/18870	0.000103485	0.00311317	0.00256594
biological process	GO:0007094	mitotic spindle assembly checkpoint signaling	16/1815	46/18870	3.02048e-06	0.000234872	0.000189368		biological process	GO:0018958	phenol-containing compound metabolic process	6/124	114/18870	0.000106592	0.00311997	0.00257155
biological process	GO:0071173	spindle assembly checkpoint signaling	16/1815	46/18870	3.02048e-06	0.000234872	0.000189368		biological process	GO:0034440	lipid oxidation	6/124	114/18870	0.000106592	0.00311997	0.00257155
biological process	GO:0071174	mitotic spindle checkpoint signaling	16/1815	46/18870	3.02048e-06	0.000234872	0.000189368		biological process	GO:0050818	regulation of coagulation	5/124	73/18870	0.000118749	0.00339006	0.00279416
biological process	GO:0051306	mitotic sister chromatid separation	19/1815	62/18870	3.2429e-06	0.00024885	0.000200637		biological process	GO:0009071	serine family amino acid catabolic process	3/124	15/18870	0.000118949	0.00339006	0.00279416
biological process	GO:0032508	DNA duplex unwinding	22/1815	79/18870	3.32224e-06	0.000251627	0.000202877		biological process	GO:0006635	fatty acid beta-oxidation	5/124	76/18870	0.000143786	0.00394476	0.00325136
biological process	GO:0007599	hemostasis	45/1815	231/18870	3.39427e-06	0.000253787	0.000204618		biological process	GO:0016114	terpenoid biosynthetic process	3/124	16/18870	0.000145698	0.00394476	0.00325136
biological process	GO:0007596	blood coagulation	44/1815	224/18870	3.46151e-06	0.000255539	0.00020603		biological process	GO:0046653	tetrahydrofolate metabolic process	3/124	16/18870	0.000145698	0.00394476	0.00325136
biological process	GO:0010720	positive regulation of cell development	73/1815	444/18870	3.59113e-06	0.000261272	0.000210653		biological process	GO:0072378	blood coagulation	fibrin clot formation	3/124	16/18870	0.000145698	0.00394476
biological process	GO:0072132	mesenchyme morphogenesis	18/1815	57/18870	3.62878e-06	0.000261272	0.000210653		biological process	GO:1901568	fatty acid derivative metabolic process	5/124	78/18870	0.000162594	0.00434789	0.00358363
biological process	GO:0048592	eye morphogenesis	35/1815	162/18870	3.77854e-06	0.000268737	0.000216672		biological process	GO:0006544	glycine metabolic process	3/124	17/18870	0.000176071	0.00455885	0.0037575
biological process	GO:0030010	establishment of cell polarity	34/1815	156/18870	4.21722e-06	0.000289919	0.00023375		biological process	GO:0006570	tyrosine metabolic process	3/124	17/18870	0.000176071	0.00455885	0.0037575
biological process	GO:0003094	glomerular filtration	12/1815	28/18870	4.23585e-06	0.000289919	0.00023375		biological process	GO:0008286	insulin receptor signaling pathway	6/124	125/18870	0.000176797	0.00455885	0.0037575
biological process	GO:0048762	mesenchymal cell differentiation	49/1815	262/18870	4.2418e-06	0.000289919	0.00023375		biological process	GO:2001234	negative regulation of apoptotic signaling pathway	8/124	243/18870	0.000205512	0.00523692	0.00431638
biological process	GO:0071103	DNA conformation change	24/1815	92/18870	4.27521e-06	0.000289919	0.00023375		biological process	GO:0010907	positive regulation of glucose metabolic process	4/124	45/18870	0.000214868	0.00541166	0.00446041
biological process	GO:1901988	negative regulation of cell cycle phase transition	51/1815	277/18870	4.35088e-06	0.000291659	0.000235153		biological process	GO:0072376	protein activation cascade	3/124	19/18870	0.000248503	0.00618686	0.00509934
biological process	GO:0001706	endoderm formation	18/1815	58/18870	4.7918e-06	0.000317565	0.00025604		biological process	GO:0031099	regeneration	7/124	191/18870	0.00027078	0.00666489	0.00549334
biological process	GO:0003007	heart morphogenesis	49/1815	264/18870	5.28192e-06	0.000342101	0.000275822		biological process	GO:0030195	negative regulation of blood coagulation	4/124	48/18870	0.000276375	0.00672617	0.00554385
biological process	GO:0030323	respiratory tube development	39/1815	192/18870	5.30939e-06	0.000342101	0.000275822		biological process	GO:0030258	lipid modification	7/124	192/18870	0.000279515	0.00672699	0.00554453
biological process	GO:0060271	cilium assembly	64/1815	378/18870	5.33799e-06	0.000342101	0.000275822		biological process	GO:0006006	glucose metabolic process	7/124	193/18870	0.000288474	0.00686632	0.00565937
biological process	GO:0033046	negative regulation of sister chromatid segregation	16/1815	48/18870	5.70278e-06	0.000350091	0.000282264		biological process	GO:1900047	negative regulation of hemostasis	4/124	49/18870	0.000299423	0.00704945	0.00581031
biological process	GO:0033048	negative regulation of mitotic sister chromatid segregation	16/1815	48/18870	5.70278e-06	0.000350091	0.000282264		biological process	GO:1903522	regulation of blood circulation	8/124	258/18870	0.000307943	0.00717209	0.00591139
biological process	GO:0045841	negative regulation of mitotic metaphase/anaphase transition	16/1815	48/18870	5.70278e-06	0.000350091	0.000282264		biological process	GO:0005996	monosaccharide metabolic process	8/124	261/18870	0.000332739	0.00766715	0.00631943
biological process	GO:2000816	negative regulation of mitotic sister chromatid separation	16/1815	48/18870	5.70278e-06	0.000350091	0.000282264		biological process	GO:0009083	branched-chain amino acid catabolic process	3/124	21/18870	0.000337824	0.00770239	0.00634847
biological process	GO:0060541	respiratory system development	42/1815	214/18870	5.84692e-06	0.000353053	0.000284652		biological process	GO:0016042	lipid catabolic process	9/124	334/18870	0.000365149	0.00823867	0.00679049
biological process	GO:0051960	regulation of nervous system development	75/1815	466/18870	5.87211e-06	0.000353053	0.000284652		biological process	GO:0050819	negative regulation of coagulation	4/124	52/18870	0.000376824	0.00841444	0.00693536
biological process	GO:0010965	regulation of mitotic sister chromatid separation	18/1815	59/18870	6.27988e-06	0.000370689	0.000298872		biological process	GO:0062012	regulation of small molecule metabolic process	9/124	337/18870	0.000389688	0.00861291	0.00709894
biological process	GO:0050817	coagulation	44/1815	229/18870	6.29257e-06	0.000370689	0.000298872		biological process	GO:0062013	positive regulation of small molecule metabolic process	6/124	147/18870	0.000423714	0.00927035	0.00764082
biological process	GO:0006656	phosphatidylcholine biosynthetic process	12/1815	29/18870	6.5941e-06	0.000384568	0.000310061		biological process	GO:0034114	regulation of heterotypic cell-cell adhesion	3/124	24/18870	0.000506759	0.0108677	0.0089574
biological process	GO:0033047	regulation of mitotic sister chromatid segregation	17/1815	54/18870	7.05487e-06	0.000407366	0.000328443		biological process	GO:0042430	indole-containing compound metabolic process	3/124	24/18870	0.000506759	0.0108677	0.0089574
biological process	GO:0051656	establishment of organelle localization	75/1815	469/18870	7.42441e-06	0.000424502	0.000342258		biological process	GO:0009152	purine ribonucleotide biosynthetic process	7/124	213/18870	0.000521905	0.0110828	0.00913468
biological process	GO:0035987	endodermal cell differentiation	16/1815	49/18870	7.71591e-06	0.000436618	0.000352027		biological process	GO:0060612	adipose tissue development	4/124	57/18870	0.00053609	0.0112735	0.00929187
biological process	GO:0055001	muscle cell development	39/1815	195/18870	7.81185e-06	0.000436618	0.000352027		biological process	GO:0010038	response to metal ion	9/124	359/18870	0.000614529	0.0127987	0.010549
biological process	GO:0030324	lung development	38/1815	188/18870	7.86092e-06	0.000436618	0.000352027		biological process	GO:2001236	regulation of extrinsic apoptotic signaling pathway	6/124	158/18870	0.000620693	0.012804	0.0105533
biological process	GO:0034329	cell junction assembly	72/1815	446/18870	8.05297e-06	0.000443065	0.000357226		biological process	GO:0006767	water-soluble vitamin metabolic process	4/124	60/18870	0.000651841	0.0133197	0.0109784
biological process	GO:0150115	cell-substrate junction organization	25/1815	102/18870	9.04932e-06	0.00049323	0.000397671		biological process	GO:0044272	sulfur compound biosynthetic process	6/124	161/18870	0.000685101	0.013716	0.011305
biological process	GO:0061035	regulation of cartilage development	20/1815	72/18870	9.55682e-06	0.000508592	0.000410057		biological process	GO:2000351	regulation of endothelial cell apoptotic process	4/124	61/18870	0.000694069	0.013716	0.011305
biological process	GO:0071260	cellular response to mechanical stimulus	20/1815	72/18870	9.55682e-06	0.000508592	0.000410057		biological process	GO:0006541	glutamine metabolic process	3/124	27/18870	0.000721895	0.013716	0.011305
biological process	GO:0042063	gliogenesis	58/1815	338/18870	9.59278e-06	0.000508592	0.000410057		biological process	GO:0009081	branched-chain amino acid metabolic process	3/124	27/18870	0.000721895	0.013716	0.011305
biological process	GO:0044839	cell cycle G2/M phase transition	33/1815	155/18870	9.81103e-06	0.000515477	0.000415608		biological process	GO:0031639	plasminogen activation	3/124	27/18870	0.000721895	0.013716	0.011305
biological process	GO:0097205	renal filtration	12/1815	30/18870	1.00299e-05	0.000518255	0.000417848		biological process	GO:0042104	positive regulation of activated T cell proliferation	3/124	27/18870	0.000721895	0.013716	0.011305
biological process	GO:0007369	gastrulation	39/1815	197/18870	1.00416e-05	0.000518255	0.000417848		biological process	GO:0042730	fibrinolysis	3/124	27/18870	0.000721895	0.013716	0.011305
biological process	GO:0006260	DNA replication	50/1815	278/18870	1.05253e-05	0.000538454	0.000434134		biological process	GO:0046949	fatty-acyl-CoA biosynthetic process	3/124	27/18870	0.000721895	0.013716	0.011305
biological process	GO:0033260	nuclear DNA replication	14/1815	40/18870	1.15065e-05	0.000578956	0.000466789		biological process	GO:0009260	ribonucleotide biosynthetic process	7/124	228/18870	0.000780342	0.0146976	0.0121141
biological process	GO:1902850	microtubule cytoskeleton organization involved in mitosis	34/1815	163/18870	1.15156e-05	0.000578956	0.000466789		biological process	GO:0042398	cellular modified amino acid biosynthetic process	3/124	28/18870	0.00080466	0.0150249	0.0123839
biological process	GO:0007009	plasma membrane organization	35/1815	170/18870	1.16312e-05	0.00057977	0.000467445		biological process	GO:1904036	negative regulation of epithelial cell apoptotic process	4/124	64/18870	0.000832349	0.0153696	0.012668
biological process	GO:1901879	regulation of protein depolymerization	22/1815	86/18870	1.4857e-05	0.00073429	0.000592028		biological process	GO:0006644	phospholipid metabolic process	9/124	375/18870	0.000837311	0.0153696	0.012668
biological process	GO:0061572	actin filament bundle organization	34/1815	165/18870	1.51202e-05	0.000737274	0.000594434		biological process	GO:0019318	hexose metabolic process	7/124	233/18870	0.000885985	0.0161226	0.0132886
biological process	GO:0006820	monoatomic anion transport	35/1815	172/18870	1.51703e-05	0.000737274	0.000594434		biological process	GO:0008299	isoprenoid biosynthetic process	3/124	29/18870	0.000893219	0.0161226	0.0132886
biological process	GO:0010948	negative regulation of cell cycle process	55/1815	320/18870	1.5389e-05	0.000741722	0.000598021		biological process	GO:0046390	ribose phosphate biosynthetic process	7/124	235/18870	0.000931275	0.0166706	0.0137403
biological process	GO:0051146	striated muscle cell differentiation	53/1815	305/18870	1.59341e-05	0.000761704	0.000614131		biological process	GO:0000002	mitochondrial genome maintenance	3/124	30/18870	0.000987727	0.0174162	0.0143548
biological process	GO:1901987	regulation of cell cycle phase transition	72/1815	456/18870	1.74446e-05	0.000825373	0.000665465		biological process	GO:0072577	endothelial cell apoptotic process	4/124	67/18870	0.000989011	0.0174162	0.0143548
biological process	GO:0007409	axonogenesis	71/1815	448/18870	1.75491e-05	0.000825373	0.000665465		biological process	GO:0030072	peptide hormone secretion	7/124	241/18870	0.00107819	0.0188336	0.015523
biological process	GO:0001822	kidney development	54/1815	314/18870	1.80143e-05	0.000840477	0.000677642		biological process	GO:1902042	negative regulation of extrinsic apoptotic signaling pathway via death domain receptors	3/124	31/18870	0.00108834	0.0188587	0.0155437
biological process	GO:0030316	osteoclast differentiation	25/1815	106/18870	1.85093e-05	0.000856715	0.000690735		biological process	GO:0045907	positive regulation of vasoconstriction	3/124	32/18870	0.00119519	0.0205459	0.0169344
biological process	GO:0030042	actin filament depolymerization	17/1815	58/18870	2.03612e-05	0.000935011	0.000753862		biological process	GO:0002790	peptide secretion	7/124	246/18870	0.00121404	0.0207057	0.0170661
biological process	GO:0030168	platelet activation	29/1815	133/18870	2.06772e-05	0.000942107	0.000759582		biological process	GO:0006536	glutamate metabolic process	3/124	33/18870	0.00130844	0.0221413	0.0182493
biological process	GO:0000086	G2/M transition of mitotic cell cycle	30/1815	140/18870	2.14242e-05	0.000968571	0.00078092		biological process	GO:0006631	fatty acid metabolic process	9/124	401/18870	0.00133654	0.0224415	0.0184968
biological process	GO:1901990	regulation of mitotic cell cycle phase transition	59/1815	355/18870	2.16617e-05	0.000971776	0.000783504		biological process	GO:0000096	sulfur amino acid metabolic process	3/124	34/18870	0.00142822	0.0237963	0.0196134
biological process	GO:0051017	actin filament bundle assembly	33/1815	161/18870	2.24802e-05	0.000996005	0.000803039		biological process	GO:0008654	phospholipid biosynthetic process	7/124	254/18870	0.00145897	0.0241232	0.0198828
biological process	GO:0014032	neural crest cell development	21/1815	82/18870	2.26489e-05	0.000996005	0.000803039		biological process	GO:0061045	negative regulation of wound healing	4/124	75/18870	0.00150634	0.0247177	0.0203729
biological process	GO:0045930	negative regulation of mitotic cell cycle	45/1815	248/18870	2.27141e-05	0.000996005	0.000803039		biological process	GO:0006109	regulation of carbohydrate metabolic process	6/124	188/18870	0.00152571	0.0248473	0.0204797
biological process	GO:0032330	regulation of chondrocyte differentiation	16/1815	53/18870	2.35947e-05	0.0010269	0.000827947		biological process	GO:0009112	nucleobase metabolic process	3/124	35/18870	0.00155467	0.0251299	0.0207126
biological process	GO:0010457	centriole-centriole cohesion	8/1815	15/18870	2.49874e-05	0.00107946	0.000870323		biological process	GO:0015833	peptide transport	7/124	262/18870	0.00174093	0.027634	0.0227765
biological process	GO:0007044	cell-substrate junction assembly	23/1815	95/18870	2.52039e-05	0.0010808	0.000871406		biological process	GO:0045921	positive regulation of exocytosis	4/124	78/18870	0.0017413	0.027634	0.0227765
biological process	GO:0051453	regulation of intracellular pH	22/1815	89/18870	2.65575e-05	0.00113053	0.000911504		biological process	GO:0001558	regulation of cell growth	9/124	417/18870	0.00174786	0.027634	0.0227765
biological process	GO:0051235	maintenance of location	58/1815	350/18870	2.76287e-05	0.00116761	0.000941399		biological process	GO:0019362	pyridine nucleotide metabolic process	4/124	79/18870	0.00182496	0.0282071	0.0232489
biological process	GO:0050767	regulation of neurogenesis	63/1815	390/18870	2.84661e-05	0.00119435	0.000962954		biological process	GO:0046496	nicotinamide nucleotide metabolic process	4/124	79/18870	0.00182496	0.0282071	0.0232489
biological process	GO:0051310	metaphase chromosome alignment	23/1815	96/18870	3.01649e-05	0.00125658	0.00101313		biological process	GO:0090276	regulation of peptide hormone secretion	6/124	195/18870	0.00183611	0.0282071	0.0232489
biological process	GO:0050000	chromosome localization	26/1815	116/18870	3.28976e-05	0.0013607	0.00109708		biological process	GO:0061041	regulation of wound healing	5/124	133/18870	0.00185871	0.0282071	0.0232489
biological process	GO:0051962	positive regulation of nervous system development	50/1815	290/18870	3.38242e-05	0.00138917	0.00112003		biological process	GO:0009113	purine nucleobase biosynthetic process	2/124	10/18870	0.00186224	0.0282071	0.0232489
biological process	GO:0070527	platelet aggregation	19/1815	72/18870	3.49616e-05	0.00142367	0.00114785		biological process	GO:0036109	alpha-linolenic acid metabolic process	2/124	10/18870	0.00186224	0.0282071	0.0232489
biological process	GO:0014911	positive regulation of smooth muscle cell migration	15/1815	49/18870	3.51524e-05	0.00142367	0.00114785		biological process	GO:0050708	regulation of protein secretion	7/124	266/18870	0.00189693	0.028533	0.0235175
biological process	GO:0021700	developmental maturation	55/1815	330/18870	3.74626e-05	0.00150677	0.00121485		biological process	GO:0086091	regulation of heart rate by cardiac conduction	3/124	38/18870	0.00197534	0.0294174	0.0242465
biological process	GO:0051452	intracellular pH reduction	16/1815	55/18870	3.92796e-05	0.00156421	0.00126116		biological process	GO:0002791	regulation of peptide secretion	6/124	198/18870	0.00198289	0.0294174	0.0242465
biological process	GO:0071526	semaphorin-plexin signaling pathway	14/1815	44/18870	3.94271e-05	0.00156421	0.00126116		biological process	GO:0045913	positive regulation of carbohydrate metabolic process	4/124	81/18870	0.00200057	0.0294778	0.0242962
biological process	GO:0032233	positive regulation of actin filament bundle assembly	17/1815	61/18870	4.18565e-05	0.00164937	0.00132982		biological process	GO:0090087	regulation of peptide transport	6/124	200/18870	0.00208558	0.0305227	0.0251574
biological process	GO:0090596	sensory organ morphogenesis	48/1815	277/18870	4.22054e-05	0.00165196	0.00133191		biological process	GO:0006188	IMP biosynthetic process	2/124	11/18870	0.0022663	0.0324403	0.0267379
biological process	GO:0010212	response to ionizing radiation	29/1815	138/18870	4.26857e-05	0.00165962	0.00133809		biological process	GO:0019336	phenol-containing compound catabolic process	2/124	11/18870	0.0022663	0.0324403	0.0267379
biological process	GO:0009314	response to radiation	67/1815	428/18870	4.43369e-05	0.0017124	0.00138064		biological process	GO:0086070	SA node cell to atrial cardiac muscle cell communication	2/124	11/18870	0.0022663	0.0324403	0.0267379
biological process	GO:0007411	axon guidance	42/1815	233/18870	4.91323e-05	0.00187281	0.00150997		biological process	GO:0006730	one-carbon metabolic process	3/124	40/18870	0.00229149	0.0324403	0.0267379
biological process	GO:0097485	neuron projection guidance	42/1815	233/18870	4.91323e-05	0.00187281	0.00150997		biological process	GO:0035337	fatty-acyl-CoA metabolic process	3/124	40/18870	0.00229149	0.0324403	0.0267379
biological process	GO:0045839	negative regulation of mitotic nuclear division	16/1815	56/18870	5.01241e-05	0.00189821	0.00153045		biological process	GO:0070555	response to interleukin-1	5/124	140/18870	0.00232536	0.032706	0.026957
biological process	GO:0071604	transforming growth factor beta production	14/1815	45/18870	5.22022e-05	0.00196415	0.00158361		biological process	GO:0042886	amide transport	8/124	354/18870	0.00236745	0.0330832	0.0272679
biological process	GO:0014706	striated muscle tissue development	46/1815	264/18870	5.25801e-05	0.00196569	0.00158485		biological process	GO:0072524	pyridine-containing compound metabolic process	4/124	85/18870	0.00238622	0.0330885	0.0272722
biological process	GO:0010959	regulation of metal ion transport	63/1815	398/18870	5.30165e-05	0.00196938	0.00158783		biological process	GO:0001101	response to acid chemical	5/124	141/18870	0.00239838	0.0330885	0.0272722
biological process	GO:0030641	regulation of cellular pH	22/1815	93/18870	5.47931e-05	0.00202249	0.00163065		biological process	GO:0001889	liver development	5/124	142/18870	0.00247306	0.0339028	0.0279434
biological process	GO:0032331	negative regulation of chondrocyte differentiation	10/1815	25/18870	5.57387e-05	0.00204445	0.00164836		biological process	GO:0050714	positive regulation of protein secretion	5/124	144/18870	0.00262746	0.0348317	0.028709
biological process	GO:0050769	positive regulation of neurogenesis	43/1815	242/18870	5.69712e-05	0.0020766	0.00167428		biological process	GO:0051592	response to calcium ion	5/124	144/18870	0.00262746	0.0348317	0.028709
biological process	GO:0048013	ephrin receptor signaling pathway	15/1815	51/18870	5.91431e-05	0.00214237	0.00172731		biological process	GO:0048732	gland development	9/124	443/18870	0.0026277	0.0348317	0.028709
biological process	GO:0015698	inorganic anion transport	33/1815	169/18870	6.22193e-05	0.00223989	0.00180594		biological process	GO:0009268	response to pH	3/124	42/18870	0.0026373	0.0348317	0.028709
biological process	GO:0051784	negative regulation of nuclear division	17/1815	63/18870	6.55863e-05	0.00233726	0.00188444		biological process	GO:0019674	NAD metabolic process	3/124	42/18870	0.0026373	0.0348317	0.028709
biological process	GO:0032835	glomerulus development	18/1815	69/18870	6.57256e-05	0.00233726	0.00188444		biological process	GO:1900026	positive regulation of substrate adhesion-dependent cell spreading	3/124	42/18870	0.0026373	0.0348317	0.028709
biological process	GO:0048771	tissue remodeling	35/1815	184/18870	6.63879e-05	0.00234651	0.0018919		biological process	GO:0001892	embryonic placenta development	4/124	88/18870	0.00270702	0.0351215	0.0289479
biological process	GO:0006268	DNA unwinding involved in DNA replication	9/1815	21/18870	6.93902e-05	0.00241723	0.00194892		biological process	GO:0061008	hepaticobiliary system development	5/124	145/18870	0.00270723	0.0351215	0.0289479
biological process	GO:0051383	kinetochore organization	9/1815	21/18870	6.93902e-05	0.00241723	0.00194892		biological process	GO:0015866	ADP transport	2/124	12/18870	0.00270789	0.0351215	0.0289479
biological process	GO:0000281	mitotic cytokinesis	21/1815	88/18870	7.00468e-05	0.00241723	0.00194892		biological process	GO:0009124	nucleoside monophosphate biosynthetic process	3/124	43/18870	0.00282161	0.0363787	0.0299841
biological process	GO:0033627	cell adhesion mediated by integrin	21/1815	88/18870	7.00468e-05	0.00241723	0.00194892		biological process	GO:0009612	response to mechanical stimulus	6/124	213/18870	0.00285421	0.0363789	0.0299842
biological process	GO:0048732	gland development	68/1815	443/18870	7.24692e-05	0.00248612	0.00200446		biological process	GO:0050878	regulation of body fluid levels	8/124	365/18870	0.00285622	0.0363789	0.0299842
biological process	GO:0030111	regulation of Wnt signaling pathway	55/1815	338/18870	7.31008e-05	0.00249312	0.0020101		biological process	GO:0035264	multicellular organism growth	5/124	147/18870	0.00287202	0.0363789	0.0299842
biological process	GO:0051303	establishment of chromosome localization	24/1815	108/18870	7.52434e-05	0.00255128	0.00205699		biological process	GO:1903532	positive regulation of secretion by cell	7/124	288/18870	0.00295839	0.0372551	0.0307064
biological process	GO:1902895	positive regulation of miRNA transcription	15/1815	52/18870	7.57928e-05	0.00255322	0.00205856		biological process	GO:0009306	protein secretion	8/124	368/18870	0.00300232	0.0373007	0.030744
biological process	GO:0032530	regulation of microvillus organization	7/1815	13/18870	7.66141e-05	0.00255322	0.00205856		biological process	GO:0006862	nucleotide transport	3/124	44/18870	0.00301368	0.0373007	0.030744
biological process	GO:0060623	regulation of chromosome condensation	7/1815	13/18870	7.66141e-05	0.00255322	0.00205856		biological process	GO:0046006	regulation of activated T cell proliferation	3/124	44/18870	0.00301368	0.0373007	0.030744
biological process	GO:0014033	neural crest cell differentiation	22/1815	95/18870	7.71521e-05	0.00255654	0.00206123		biological process	GO:0035592	establishment of protein localization to extracellular region	8/124	369/18870	0.0030523	0.0375641	0.0309611
biological process	GO:0010639	negative regulation of organelle organization	58/1815	363/18870	7.93541e-05	0.00257643	0.00207727		biological process	GO:0071805	potassium ion transmembrane transport	6/124	217/18870	0.00312866	0.0378785	0.0312202
biological process	GO:0031346	positive regulation of cell projection organization	57/1815	355/18870	7.94664e-05	0.00257643	0.00207727		biological process	GO:0006167	AMP biosynthetic process	2/124	13/18870	0.00318651	0.0378785	0.0312202
biological process	GO:0033866	nucleoside bisphosphate biosynthetic process	16/1815	58/18870	7.99612e-05	0.00257643	0.00207727		biological process	GO:0030497	fatty acid elongation	2/124	13/18870	0.00318651	0.0378785	0.0312202
biological process	GO:0034030	ribonucleoside bisphosphate biosynthetic process	16/1815	58/18870	7.99612e-05	0.00257643	0.00207727		biological process	GO:0042559	pteridine-containing compound biosynthetic process	2/124	13/18870	0.00318651	0.0378785	0.0312202
biological process	GO:0034033	purine nucleoside bisphosphate biosynthetic process	16/1815	58/18870	7.99612e-05	0.00257643	0.00207727		biological process	GO:0042761	very long-chain fatty acid biosynthetic process	2/124	13/18870	0.00318651	0.0378785	0.0312202
biological process	GO:1901880	negative regulation of protein depolymerization	18/1815	70/18870	8.06105e-05	0.00258308	0.00208263		biological process	GO:0042594	response to starvation	6/124	218/18870	0.00320026	0.0378785	0.0312202
biological process	GO:0006816	calcium ion transport	68/1815	445/18870	8.33152e-05	0.00265516	0.00214075		biological process	GO:0070374	positive regulation of ERK1 and ERK2 cascade	6/124	218/18870	0.00320026	0.0378785	0.0312202
biological process	GO:0090130	tissue migration	60/1815	380/18870	8.49409e-05	0.00269226	0.00217066		biological process	GO:0006066	alcohol metabolic process	8/124	373/18870	0.00325873	0.038361	0.0316179
biological process	GO:0035384	thioester biosynthetic process	14/1815	47/18870	8.8928e-05	0.00275824	0.00222386		biological process	GO:0071692	protein localization to extracellular region	8/124	377/18870	0.00347588	0.040696	0.0335425
biological process	GO:0050919	negative chemotaxis	14/1815	47/18870	8.8928e-05	0.00275824	0.00222386		biological process	GO:0035384	thioester biosynthetic process	3/124	47/18870	0.00363738	0.0416764	0.0343506
biological process	GO:0071616	acyl-CoA biosynthetic process	14/1815	47/18870	8.8928e-05	0.00275824	0.00222386		biological process	GO:0045601	regulation of endothelial cell differentiation	3/124	47/18870	0.00363738	0.0416764	0.0343506
biological process	GO:0001570	vasculogenesis	20/1815	83/18870	8.93875e-05	0.00275824	0.00222386		biological process	GO:0050798	activated T cell proliferation	3/124	47/18870	0.00363738	0.0416764	0.0343506
biological process	GO:0007492	endoderm development	20/1815	83/18870	8.93875e-05	0.00275824	0.00222386		biological process	GO:0071616	acyl-CoA biosynthetic process	3/124	47/18870	0.00363738	0.0416764	0.0343506
biological process	GO:0034109	homotypic cell-cell adhesion	22/1815	96/18870	9.11213e-05	0.00279694	0.00225506		biological process	GO:0007596	blood coagulation	6/124	224/18870	0.00365582	0.0416764	0.0343506
biological process	GO:0030282	bone mineralization	26/1815	123/18870	9.38748e-05	0.00286638	0.00231104		biological process	GO:0006177	GMP biosynthetic process	2/124	14/18870	0.00370166	0.0417593	0.0344189
biological process	GO:0007052	mitotic spindle organization	27/1815	130/18870	9.5356e-05	0.00288302	0.00232446		biological process	GO:1901029	negative regulation of mitochondrial outer membrane permeabilization involved in apoptotic signaling pathway	2/124	14/18870	0.00370166	0.0417593	0.0344189
biological process	GO:0030834	regulation of actin filament depolymerization	15/1815	53/18870	9.63973e-05	0.00288302	0.00232446		biological process	GO:1903035	negative regulation of response to wounding	4/124	97/18870	0.00384456	0.0431128	0.0355345
biological process	GO:0044818	mitotic G2/M transition checkpoint	15/1815	53/18870	9.63973e-05	0.00288302	0.00232446		biological process	GO:0009066	aspartate family amino acid metabolic process	3/124	48/18870	0.00386145	0.0431128	0.0355345
biological process	GO:0048146	positive regulation of fibroblast proliferation	15/1815	53/18870	9.63973e-05	0.00288302	0.00232446		biological process	GO:0006721	terpenoid metabolic process	4/124	98/18870	0.0039881	0.0442986	0.0365119
biological process	GO:0006885	regulation of pH	23/1815	103/18870	9.73688e-05	0.00289722	0.00233591		biological process	GO:0050817	coagulation	6/124	229/18870	0.00407092	0.0447595	0.0368917
biological process	GO:0006029	proteoglycan metabolic process	21/1815	90/18870	9.91459e-05	0.00293512	0.00236647		biological process	GO:0097191	extrinsic apoptotic signaling pathway	6/124	229/18870	0.00407092	0.0447595	0.0368917
biological process	GO:0071214	cellular response to abiotic stimulus	54/1815	334/18870	0.000100625	0.00294896	0.00237763		biological process	GO:0043410	positive regulation of MAPK cascade	9/124	474/18870	0.00410163	0.0448693	0.0369823
biological process	GO:0104004	cellular response to environmental stimulus	54/1815	334/18870	0.000100625	0.00294896	0.00237763		biological process	GO:0007599	hemostasis	6/124	231/18870	0.00424638	0.0453706	0.0373954
biological process	GO:0045786	negative regulation of cell cycle	63/1815	407/18870	0.000102988	0.00300312	0.0024213		biological process	GO:0050730	regulation of peptidyl-tyrosine phosphorylation	6/124	231/18870	0.00424638	0.0453706	0.0373954
biological process	GO:0001654	eye development	61/1815	391/18870	0.000105303	0.00305536	0.00246341		biological process	GO:0045725	positive regulation of glycogen biosynthetic process	2/124	15/18870	0.00425284	0.0453706	0.0373954
biological process	GO:0045936	negative regulation of phosphate metabolic process	59/1815	376/18870	0.000115431	0.00333264	0.00268697		biological process	GO:0046321	positive regulation of fatty acid oxidation	2/124	15/18870	0.00425284	0.0453706	0.0373954
biological process	GO:0007162	negative regulation of cell adhesion	51/1815	312/18870	0.000116972	0.00335131	0.00270202		biological process	GO:0046655	folic acid metabolic process	2/124	15/18870	0.00425284	0.0453706	0.0373954
biological process	GO:0044837	actomyosin contractile ring organization	6/1815	10/18870	0.000117227	0.00335131	0.00270202		biological process	GO:0046879	hormone secretion	7/124	308/18870	0.00427313	0.0453706	0.0373954
biological process	GO:0110053	regulation of actin filament organization	46/1815	273/18870	0.00012011	0.00340215	0.00274302		biological process	GO:1902041	regulation of extrinsic apoptotic signaling pathway via death domain receptors	3/124	50/18870	0.00433439	0.0457131	0.0376777
biological process	GO:0051984	positive regulation of chromosome segregation	10/1815	27/18870	0.000120206	0.00340215	0.00274302		biological process	GO:0120254	olefinic compound metabolic process	5/124	162/18870	0.0043476	0.0457131	0.0376777
biological process	GO:0061037	negative regulation of cartilage development	11/1815	32/18870	0.000120755	0.00340215	0.00274302		biological process	GO:0051047	positive regulation of secretion	7/124	310/18870	0.00442558	0.046118	0.0380114
biological process	GO:0030177	positive regulation of Wnt signaling pathway	29/1815	146/18870	0.00012355	0.00344759	0.00277965		biological process	GO:0120162	positive regulation of cold-induced thermogenesis	4/124	101/18870	0.00444043	0.046118	0.0380114
biological process	GO:0055123	digestive system development	29/1815	146/18870	0.00012355	0.00344759	0.00277965		biological process	GO:0050673	epithelial cell proliferation	9/124	480/18870	0.00444998	0.046118	0.0380114
biological process	GO:0010563	negative regulation of phosphorus metabolic process	59/1815	377/18870	0.000124308	0.0034522	0.00278337		biological process	GO:0032365	intracellular lipid transport	3/124	51/18870	0.00458343	0.0472062	0.0389084
biological process	GO:1902905	positive regulation of supramolecular fiber organization	33/1815	175/18870	0.000125759	0.00346208	0.00279133		biological process	GO:0002027	regulation of heart rate	4/124	102/18870	0.00459857	0.0472062	0.0389084
biological process	GO:1903829	positive regulation of protein localization	71/1815	476/18870	0.000125851	0.00346208	0.00279133		biological process	GO:2001233	regulation of apoptotic signaling pathway	8/124	398/18870	0.00480661	0.049109	0.0404767
biological process	GO:1901264	carbohydrate derivative transport	20/1815	85/18870	0.000127262	0.00348446	0.00280938		biological process	GO:0010823	negative regulation of mitochondrion organization	3/124	52/18870	0.00484098	0.049228	0.0405748
biological process	GO:0003205	cardiac chamber development	32/1815	168/18870	0.000130086	0.00354514	0.00285831		biological process	GO:1990830	cellular response to leukemia inhibitory factor	4/124	104/18870	0.00492615	0.04986	0.0410957
biological process	GO:0044272	sulfur compound biosynthetic process	31/1815	161/18870	0.000133986	0.00363446	0.00293032
biological process	GO:0051231	spindle elongation	7/1815	14/18870	0.00014049	0.00377912	0.00304695
biological process	GO:0150063	visual system development	61/1815	395/18870	0.000140615	0.00377912	0.00304695
biological process	GO:0010975	regulation of neuron projection development	68/1815	453/18870	0.000143261	0.00383257	0.00309004
biological process	GO:0033628	regulation of cell adhesion mediated by integrin	14/1815	49/18870	0.00014628	0.00389546	0.00314075
biological process	GO:0010001	glial cell differentiation	43/1815	252/18870	0.000147659	0.0039143	0.00315594
biological process	GO:0007179	transforming growth factor beta receptor signaling pathway	40/1815	229/18870	0.000148623	0.00392203	0.00316218
biological process	GO:1904062	regulation of monoatomic cation transmembrane transport	51/1815	315/18870	0.000149304	0.00392227	0.00316236
biological process	GO:0010972	negative regulation of G2/M transition of mitotic cell cycle	17/1815	67/18870	0.000150599	0.00393853	0.00317548
biological process	GO:0090497	mesenchymal cell migration	16/1815	61/18870	0.000153665	0.00399753	0.00322305
biological process	GO:0032963	collagen metabolic process	23/1815	106/18870	0.000154226	0.00399753	0.00322305
biological process	GO:0048565	digestive tract development	27/1815	134/18870	0.0001626	0.00418519	0.00337435
biological process	GO:1902099	regulation of metaphase/anaphase transition of cell cycle	21/1815	93/18870	0.000162901	0.00418519	0.00337435
biological process	GO:0051347	positive regulation of transferase activity	63/1815	414/18870	0.000168364	0.00430659	0.00347223
biological process	GO:0043410	positive regulation of MAPK cascade	70/1815	474/18870	0.000189324	0.00482156	0.00388743
biological process	GO:0051321	meiotic cell cycle	47/1815	287/18870	0.000203178	0.00514131	0.00414523
biological process	GO:0034764	positive regulation of transmembrane transport	38/1815	217/18870	0.000203643	0.00514131	0.00414523
biological process	GO:0007076	mitotic chromosome condensation	8/1815	19/18870	0.000206351	0.00518724	0.00418226
biological process	GO:0035051	cardiocyte differentiation	31/1815	165/18870	0.000212609	0.00532161	0.0042906
biological process	GO:0048880	sensory system development	61/1815	401/18870	0.00021405	0.00533478	0.00430121
biological process	GO:0007035	vacuolar acidification	11/1815	34/18870	0.000223526	0.00554726	0.00447253
biological process	GO:0007178	transmembrane receptor protein serine/threonine kinase signaling pathway	62/1815	410/18870	0.000225104	0.00556274	0.00448501
biological process	GO:0002931	response to ischemia	16/1815	63/18870	0.000230793	0.00567926	0.00457896
biological process	GO:0008611	ether lipid biosynthetic process	6/1815	11/18870	0.000236859	0.00575566	0.00464056
biological process	GO:0046504	glycerol ether biosynthetic process	6/1815	11/18870	0.000236859	0.00575566	0.00464056
biological process	GO:0051256	mitotic spindle midzone assembly	6/1815	11/18870	0.000236859	0.00575566	0.00464056
biological process	GO:0030174	regulation of DNA-templated DNA replication initiation	7/1815	15/18870	0.000241555	0.00583072	0.00470107
biological process	GO:1902749	regulation of cell cycle G2/M phase transition	24/1815	116/18870	0.000241947	0.00583072	0.00470107
biological process	GO:0006637	acyl-CoA metabolic process	21/1815	96/18870	0.000260368	0.00622323	0.00501754
biological process	GO:0035383	thioester metabolic process	21/1815	96/18870	0.000260368	0.00622323	0.00501754
biological process	GO:0042552	myelination	28/1815	145/18870	0.00026295	0.00625928	0.0050466
biological process	GO:1902750	negative regulation of cell cycle G2/M phase transition	17/1815	70/18870	0.000266522	0.00629294	0.00507374
biological process	GO:1902893	regulation of miRNA transcription	17/1815	70/18870	0.000266522	0.00629294	0.00507374
biological process	GO:0007098	centrosome cycle	27/1815	138/18870	0.000269201	0.00633056	0.00510407
biological process	GO:0055074	calcium ion homeostasis	52/1815	331/18870	0.00027693	0.00648616	0.00522953
biological process	GO:0044091	membrane biogenesis	16/1815	64/18870	0.000280594	0.0065457	0.00527753
biological process	GO:0085029	extracellular matrix assembly	13/1815	46/18870	0.000282382	0.00654831	0.00527964
biological process	GO:0031214	biomineral tissue development	32/1815	175/18870	0.000282952	0.00654831	0.00527964
biological process	GO:0021675	nerve development	21/1815	97/18870	0.000302665	0.00694939	0.00560301
biological process	GO:0044784	metaphase/anaphase transition of cell cycle	21/1815	97/18870	0.000302665	0.00694939	0.00560301
biological process	GO:0010389	regulation of G2/M transition of mitotic cell cycle	22/1815	104/18870	0.000311113	0.00703324	0.00567062
biological process	GO:0033045	regulation of sister chromatid segregation	22/1815	104/18870	0.000311113	0.00703324	0.00567062
biological process	GO:0045765	regulation of angiogenesis	54/1815	349/18870	0.000314342	0.00703324	0.00567062
biological process	GO:0001952	regulation of cell-matrix adhesion	25/1815	125/18870	0.000314759	0.00703324	0.00567062
biological process	GO:0033865	nucleoside bisphosphate metabolic process	25/1815	125/18870	0.000314759	0.00703324	0.00567062
biological process	GO:0033875	ribonucleoside bisphosphate metabolic process	25/1815	125/18870	0.000314759	0.00703324	0.00567062
biological process	GO:0034032	purine nucleoside bisphosphate metabolic process	25/1815	125/18870	0.000314759	0.00703324	0.00567062
biological process	GO:0045216	cell-cell junction organization	37/1815	214/18870	0.000317607	0.00704715	0.00568183
biological process	GO:0007265	Ras protein signal transduction	53/1815	341/18870	0.000317999	0.00704715	0.00568183
biological process	GO:0061614	miRNA transcription	17/1815	71/18870	0.000319452	0.00704715	0.00568183
biological process	GO:0030900	forebrain development	61/1815	407/18870	0.000320715	0.00704715	0.00568183
biological process	GO:0031023	microtubule organizing center organization	29/1815	154/18870	0.000321423	0.00704715	0.00568183
biological process	GO:0046777	protein autophosphorylation	35/1815	199/18870	0.00032672	0.00712064	0.00574108
biological process	GO:0021602	cranial nerve morphogenesis	10/1815	30/18870	0.000327217	0.00712064	0.00574108
biological process	GO:0007272	ensheathment of neurons	28/1815	147/18870	0.000332737	0.00718712	0.00579469
biological process	GO:0008366	axon ensheathment	28/1815	147/18870	0.000332737	0.00718712	0.00579469
biological process	GO:0045132	meiotic chromosome segregation	20/1815	91/18870	0.000338348	0.00728135	0.00587066
biological process	GO:0048863	stem cell differentiation	41/1815	246/18870	0.000345806	0.00741448	0.005978
biological process	GO:0060348	bone development	37/1815	215/18870	0.00034881	0.00744703	0.00600424
biological process	GO:0048661	positive regulation of smooth muscle cell proliferation	21/1815	98/18870	0.000350856	0.00744703	0.00600424
biological process	GO:0048593	camera-type eye morphogenesis	26/1815	133/18870	0.000351154	0.00744703	0.00600424
biological process	GO:0001755	neural crest cell migration	15/1815	59/18870	0.000354188	0.00745713	0.00601238
biological process	GO:0044380	protein localization to cytoskeleton	15/1815	59/18870	0.000354188	0.00745713	0.00601238
biological process	GO:0051494	negative regulation of cytoskeleton organization	30/1815	163/18870	0.00038487	0.00806491	0.00650241
biological process	GO:1904064	positive regulation of cation transmembrane transport	27/1815	141/18870	0.000385822	0.00806491	0.00650241
biological process	GO:0071711	basement membrane organization	11/1815	36/18870	0.000391984	0.00810491	0.00653466
biological process	GO:0006855	xenobiotic transmembrane transport	7/1815	16/18870	0.000393845	0.00810491	0.00653466
biological process	GO:0051014	actin filament severing	7/1815	16/18870	0.000393845	0.00810491	0.00653466
biological process	GO:1902969	mitotic DNA replication	7/1815	16/18870	0.000393845	0.00810491	0.00653466
biological process	GO:0043010	camera-type eye development	53/1815	344/18870	0.000394684	0.00810491	0.00653466
biological process	GO:0072006	nephron development	29/1815	156/18870	0.00040206	0.00822741	0.00663343
biological process	GO:0048660	regulation of smooth muscle cell proliferation	31/1815	171/18870	0.000407973	0.00831923	0.00670746
biological process	GO:0030866	cortical actin cytoskeleton organization	12/1815	42/18870	0.000430309	0.00859176	0.00692718
biological process	GO:0071634	regulation of transforming growth factor beta production	12/1815	42/18870	0.000430309	0.00859176	0.00692718
biological process	GO:0071709	membrane assembly	15/1815	60/18870	0.000430805	0.00859176	0.00692718
biological process	GO:0000022	mitotic spindle elongation	6/1815	12/18870	0.000435145	0.00859176	0.00692718
biological process	GO:0052646	alditol phosphate metabolic process	6/1815	12/18870	0.000435145	0.00859176	0.00692718
biological process	GO:0060379	cardiac muscle cell myoblast differentiation	6/1815	12/18870	0.000435145	0.00859176	0.00692718
biological process	GO:0097384	cellular lipid biosynthetic process	6/1815	12/18870	0.000435145	0.00859176	0.00692718
biological process	GO:1901503	ether biosynthetic process	6/1815	12/18870	0.000435145	0.00859176	0.00692718
biological process	GO:2001046	positive regulation of integrin-mediated signaling pathway	6/1815	12/18870	0.000435145	0.00859176	0.00692718
biological process	GO:0016358	dendrite development	39/1815	233/18870	0.00043607	0.00859176	0.00692718
biological process	GO:0010761	fibroblast migration	14/1815	54/18870	0.000444705	0.0086629	0.00698455
biological process	GO:2001222	regulation of neuron migration	13/1815	48/18870	0.000446168	0.0086629	0.00698455
biological process	GO:0007517	muscle organ development	54/1815	354/18870	0.000447593	0.0086629	0.00698455
biological process	GO:1901342	regulation of vasculature development	54/1815	354/18870	0.000447593	0.0086629	0.00698455
biological process	GO:0007043	cell-cell junction assembly	29/1815	157/18870	0.000448705	0.0086629	0.00698455
biological process	GO:0030902	hindbrain development	29/1815	157/18870	0.000448705	0.0086629	0.00698455
biological process	GO:0001649	osteoblast differentiation	42/1815	257/18870	0.000450079	0.0086629	0.00698455
biological process	GO:0051988	regulation of attachment of spindle microtubules to kinetochore	8/1815	21/18870	0.000466177	0.00894274	0.00721017
biological process	GO:0034446	substrate adhesion-dependent cell spreading	21/1815	100/18870	0.000467684	0.00894274	0.00721017
biological process	GO:0031954	positive regulation of protein autophosphorylation	9/1815	26/18870	0.000473164	0.00901795	0.00727081
biological process	GO:0043242	negative regulation of protein-containing complex disassembly	18/1815	80/18870	0.000487622	0.00923885	0.00744891
biological process	GO:0072659	protein localization to plasma membrane	46/1815	290/18870	0.000488298	0.00923885	0.00744891
biological process	GO:0016126	sterol biosynthetic process	16/1815	67/18870	0.000489507	0.00923885	0.00744891
biological process	GO:0010631	epithelial cell migration	56/1815	372/18870	0.000494913	0.00931074	0.00750688
biological process	GO:1902903	regulation of supramolecular fiber organization	58/1815	389/18870	0.000507185	0.00951094	0.00766829
biological process	GO:0006270	DNA replication initiation	11/1815	37/18870	0.000509813	0.00952064	0.00767611
biological process	GO:0010232	vascular transport	19/1815	87/18870	0.000512661	0.00952064	0.00767611
biological process	GO:0150104	transport across blood-brain barrier	19/1815	87/18870	0.000512661	0.00952064	0.00767611
biological process	GO:0045785	positive regulation of cell adhesion	69/1815	482/18870	0.000514232	0.00952064	0.00767611
biological process	GO:0003179	heart valve morphogenesis	15/1815	61/18870	0.000521176	0.00961867	0.00775514
biological process	GO:1905475	regulation of protein localization to membrane	32/1815	181/18870	0.000524424	0.00964809	0.00777886
biological process	GO:0019915	lipid storage	20/1815	94/18870	0.000529065	0.00970285	0.00782301
biological process	GO:0006310	DNA recombination	52/1815	340/18870	0.000531094	0.00970952	0.0078284
biological process	GO:0072698	protein localization to microtubule cytoskeleton	14/1815	55/18870	0.000544437	0.00990565	0.00798653
biological process	GO:0032506	cytokinetic process	12/1815	43/18870	0.000545219	0.00990565	0.00798653
biological process	GO:0007389	pattern specification process	68/1815	475/18870	0.000561896	0.0101769	0.00820526
biological process	GO:0090132	epithelium migration	56/1815	375/18870	0.000603887	0.0109036	0.00879115
biological process	GO:0048659	smooth muscle cell proliferation	31/1815	175/18870	0.000614098	0.0110068	0.00887437
biological process	GO:0051651	maintenance of location in cell	39/1815	237/18870	0.000614787	0.0110068	0.00887437
biological process	GO:0001701	in utero embryonic development	58/1815	392/18870	0.000615731	0.0110068	0.00887437
biological process	GO:0099504	synaptic vesicle cycle	34/1815	198/18870	0.000617153	0.0110068	0.00887437
biological process	GO:0071695	anatomical structure maturation	42/1815	261/18870	0.000622841	0.0110744	0.00892886
biological process	GO:0097035	regulation of membrane lipid distribution	15/1815	62/18870	0.000627242	0.0111188	0.00896462
biological process	GO:0043270	positive regulation of monoatomic ion transport	36/1815	214/18870	0.000644827	0.0113272	0.00913267
biological process	GO:0099111	microtubule-based transport	36/1815	214/18870	0.000644827	0.0113272	0.00913267
biological process	GO:1903046	meiotic cell cycle process	36/1815	214/18870	0.000644827	0.0113272	0.00913267
biological process	GO:0150146	cell junction disassembly	9/1815	27/18870	0.000649644	0.0113435	0.00914579
biological process	GO:1903319	positive regulation of protein maturation	9/1815	27/18870	0.000649644	0.0113435	0.00914579
biological process	GO:0007143	female meiotic nuclear division	11/1815	38/18870	0.000655816	0.0113493	0.00915049
biological process	GO:0048846	axon extension involved in axon guidance	11/1815	38/18870	0.000655816	0.0113493	0.00915049
biological process	GO:1902284	neuron projection extension involved in neuron projection guidance	11/1815	38/18870	0.000655816	0.0113493	0.00915049
biological process	GO:0009129	pyrimidine nucleoside monophosphate metabolic process	8/1815	22/18870	0.000671177	0.0115808	0.00933711
biological process	GO:0006275	regulation of DNA replication	24/1815	124/18870	0.0006756	0.0116227	0.00937093
biological process	GO:0030865	cortical cytoskeleton organization	13/1815	50/18870	0.000684145	0.0117351	0.00946154
biological process	GO:0042330	taxis	67/1815	470/18870	0.000689323	0.0117734	0.00949243
biological process	GO:0014910	regulation of smooth muscle cell migration	19/1815	89/18870	0.000690416	0.0117734	0.00949243
biological process	GO:2000573	positive regulation of DNA biosynthetic process	16/1815	69/18870	0.000693225	0.0117868	0.00950325
biological process	GO:0070371	ERK1 and ERK2 cascade	51/1815	336/18870	0.000712465	0.0120788	0.00973862
biological process	GO:0033002	muscle cell proliferation	40/1815	247/18870	0.000729337	0.0122933	0.00991162
biological process	GO:0048738	cardiac muscle tissue development	40/1815	247/18870	0.000729337	0.0122933	0.00991162
biological process	GO:0021681	cerebellar granular layer development	6/1815	13/18870	0.000742458	0.0123755	0.00997788
biological process	GO:0030836	positive regulation of actin filament depolymerization	6/1815	13/18870	0.000742458	0.0123755	0.00997788
biological process	GO:0032536	regulation of cell projection size	6/1815	13/18870	0.000742458	0.0123755	0.00997788
biological process	GO:0046470	phosphatidylcholine metabolic process	17/1815	76/18870	0.000742701	0.0123755	0.00997788
biological process	GO:0001764	neuron migration	31/1815	177/18870	0.000747971	0.0124001	0.00999771
biological process	GO:0050673	epithelial cell proliferation	68/1815	480/18870	0.000748429	0.0124001	0.00999771
biological process	GO:0021545	cranial nerve development	15/1815	63/18870	0.000751133	0.0124096	0.0100054
biological process	GO:0098656	monoatomic anion transmembrane transport	27/1815	147/18870	0.000758688	0.0124991	0.0100775
biological process	GO:0001578	microtubule bundle formation	24/1815	125/18870	0.000761345	0.0125075	0.0100843
biological process	GO:0006090	pyruvate metabolic process	23/1815	118/18870	0.000781777	0.0128071	0.0103258
biological process	GO:0050867	positive regulation of cell activation	58/1815	396/18870	0.000792612	0.0129482	0.0104396
biological process	GO:0030071	regulation of mitotic metaphase/anaphase transition	19/1815	90/18870	0.000797629	0.0129938	0.0104764
biological process	GO:0061005	cell differentiation involved in kidney development	14/1815	57/18870	0.000801617	0.0130224	0.0104994
biological process	GO:1905477	positive regulation of protein localization to membrane	21/1815	104/18870	0.000805916	0.0130558	0.0105264
biological process	GO:0071479	cellular response to ionizing radiation	16/1815	70/18870	0.000819655	0.0132416	0.0106762
biological process	GO:0010762	regulation of fibroblast migration	11/1815	39/18870	0.000834981	0.013452	0.0108458
biological process	GO:0031668	cellular response to extracellular stimulus	44/1815	281/18870	0.000840644	0.0135059	0.0108893
biological process	GO:0007019	microtubule depolymerization	12/1815	45/18870	0.000853175	0.0136696	0.0110212
biological process	GO:0140013	meiotic nuclear division	33/1815	194/18870	0.000870717	0.0139124	0.011217
biological process	GO:0060402	calcium ion transport into cytosol	9/1815	28/18870	0.000876394	0.0139648	0.0112593
biological process	GO:0007051	spindle organization	34/1815	202/18870	0.000888308	0.0141161	0.0113812
biological process	GO:2000630	positive regulation of miRNA metabolic process	15/1815	64/18870	0.000895175	0.0141866	0.0114381
biological process	GO:0000725	recombinational repair	31/1815	179/18870	0.000906777	0.0142542	0.0114926
biological process	GO:0071772	response to BMP	31/1815	179/18870	0.000906777	0.0142542	0.0114926
biological process	GO:0071773	cellular response to BMP stimulus	31/1815	179/18870	0.000906777	0.0142542	0.0114926
biological process	GO:0097581	lamellipodium organization	19/1815	91/18870	0.000918828	0.0144048	0.011614
biological process	GO:0010002	cardioblast differentiation	7/1815	18/18870	0.000921952	0.0144151	0.0116223
biological process	GO:0090287	regulation of cellular response to growth factor stimulus	53/1815	357/18870	0.000954768	0.0148882	0.0120038
biological process	GO:0030239	myofibril assembly	16/1815	71/18870	0.000965169	0.0150103	0.0121022
biological process	GO:0060070	canonical Wnt signaling pathway	48/1815	316/18870	0.000988554	0.0153331	0.0123625
biological process	GO:0060317	cardiac epithelial to mesenchymal transition	10/1815	34/18870	0.000999345	0.0154059	0.0124212
biological process	GO:0006935	chemotaxis	66/1815	468/18870	0.00100004	0.0154059	0.0124212
biological process	GO:0051924	regulation of calcium ion transport	40/1815	251/18870	0.00100275	0.0154059	0.0124212
biological process	GO:0002573	myeloid leukocyte differentiation	38/1815	235/18870	0.00100381	0.0154059	0.0124212
biological process	GO:0009410	response to xenobiotic stimulus	62/1815	434/18870	0.00101411	0.015523	0.0125156
biological process	GO:0003197	endocardial cushion development	13/1815	52/18870	0.0010209	0.0155626	0.0125475
biological process	GO:0032355	response to estradiol	22/1815	113/18870	0.00102203	0.0155626	0.0125475
biological process	GO:0140747	regulation of ncRNA transcription	19/1815	92/18870	0.00105546	0.0160298	0.0129242
biological process	GO:0035904	aorta development	15/1815	65/18870	0.0010619	0.0160857	0.0129693
biological process	GO:0010927	cellular component assembly involved in morphogenesis	24/1815	128/18870	0.00107767	0.0162824	0.0131278
biological process	GO:0099003	vesicle-mediated transport in synapse	36/1815	220/18870	0.00108067	0.0162855	0.0131303
biological process	GO:0034767	positive regulation of monoatomic ion transmembrane transport	28/1815	158/18870	0.00109121	0.0164019	0.0132242
biological process	GO:0042770	signal transduction in response to DNA damage	32/1815	189/18870	0.00111947	0.0167404	0.0134971
biological process	GO:0070302	regulation of stress-activated protein kinase signaling cascade	32/1815	189/18870	0.00111947	0.0167404	0.0134971
biological process	GO:0061512	protein localization to cilium	16/1815	72/18870	0.001132	0.0168657	0.0135981
biological process	GO:0061351	neural precursor cell proliferation	29/1815	166/18870	0.00113363	0.0168657	0.0135981
biological process	GO:0070482	response to oxygen levels	51/1815	343/18870	0.00113791	0.0168863	0.0136147
biological process	GO:0003018	vascular process in circulatory system	42/1815	269/18870	0.00115283	0.0170227	0.0137247
biological process	GO:0098781	ncRNA transcription	25/1815	136/18870	0.00115294	0.0170227	0.0137247
biological process	GO:0072012	glomerulus vasculature development	9/1815	29/18870	0.00116342	0.0171339	0.0138144
biological process	GO:0043583	ear development	36/1815	221/18870	0.00117417	0.0172303	0.0138921
biological process	GO:0016485	protein processing	39/1815	245/18870	0.00117586	0.0172303	0.0138921
biological process	GO:0032231	regulation of actin filament bundle assembly	21/1815	107/18870	0.0011821	0.0172782	0.0139307
biological process	GO:0007100	mitotic centrosome separation	6/1815	14/18870	0.00119393	0.0173209	0.0139652
biological process	GO:0051255	spindle midzone assembly	6/1815	14/18870	0.00119393	0.0173209	0.0139652
biological process	GO:0098883	synapse pruning	6/1815	14/18870	0.00119393	0.0173209	0.0139652
biological process	GO:0031400	negative regulation of protein modification process	62/1815	437/18870	0.00120488	0.0174364	0.0140583
biological process	GO:0042113	B cell activation	43/1815	278/18870	0.00122703	0.017713	0.0142813
biological process	GO:1902904	negative regulation of supramolecular fiber organization	29/1815	167/18870	0.00124852	0.0179788	0.0144955
biological process	GO:1990778	protein localization to cell periphery	52/1815	353/18870	0.00126377	0.0181535	0.0146365
biological process	GO:0032535	regulation of cellular component size	54/1815	370/18870	0.00127797	0.0182758	0.0147351
biological process	GO:0035305	negative regulation of dephosphorylation	10/1815	35/18870	0.00127993	0.0182758	0.0147351
biological process	GO:0007266	Rho protein signal transduction	25/1815	137/18870	0.00128415	0.0182758	0.0147351
biological process	GO:0000724	double-strand break repair via homologous recombination	30/1815	175/18870	0.00128482	0.0182758	0.0147351
biological process	GO:0030261	chromosome condensation	12/1815	47/18870	0.00129404	0.0183176	0.0147687
biological process	GO:0035850	epithelial cell differentiation involved in kidney development	12/1815	47/18870	0.00129404	0.0183176	0.0147687
biological process	GO:0003203	endocardial cushion morphogenesis	11/1815	41/18870	0.0013155	0.0185314	0.0149411
biological process	GO:0072210	metanephric nephron development	11/1815	41/18870	0.0013155	0.0185314	0.0149411
biological process	GO:0055002	striated muscle cell development	16/1815	73/18870	0.00132258	0.0185862	0.0149853
biological process	GO:0033674	positive regulation of kinase activity	50/1815	337/18870	0.00132579	0.0185865	0.0149856
biological process	GO:0003279	cardiac septum development	21/1815	108/18870	0.00133707	0.0186873	0.0150668
biological process	GO:0035338	long-chain fatty-acyl-CoA biosynthetic process	7/1815	19/18870	0.00133939	0.0186873	0.0150668
biological process	GO:0038063	collagen-activated tyrosine kinase receptor signaling pathway	5/1815	10/18870	0.00136378	0.018937	0.0152681
biological process	GO:0150172	regulation of phosphatidylcholine metabolic process	5/1815	10/18870	0.00136378	0.018937	0.0152681
biological process	GO:0006695	cholesterol biosynthetic process	14/1815	60/18870	0.00137466	0.0189977	0.0153171
biological process	GO:1902653	secondary alcohol biosynthetic process	14/1815	60/18870	0.00137466	0.0189977	0.0153171
biological process	GO:0007091	metaphase/anaphase transition of mitotic cell cycle	19/1815	94/18870	0.00138136	0.0190451	0.0153553
biological process	GO:0010811	positive regulation of cell-substrate adhesion	23/1815	123/18870	0.00140619	0.0192963	0.0155578
biological process	GO:0043244	regulation of protein-containing complex disassembly	23/1815	123/18870	0.00140619	0.0192963	0.0155578
biological process	GO:0070372	regulation of ERK1 and ERK2 cascade	47/1815	313/18870	0.00141523	0.0193747	0.015621
biological process	GO:0006694	steroid biosynthetic process	31/1815	184/18870	0.00143874	0.0196505	0.0158434
biological process	GO:0008064	regulation of actin polymerization or depolymerization	27/1815	154/18870	0.00156072	0.0211607	0.017061
biological process	GO:0070304	positive regulation of stress-activated protein kinase signaling cascade	23/1815	124/18870	0.00157257	0.0211607	0.017061
biological process	GO:0045766	positive regulation of angiogenesis	31/1815	185/18870	0.00157276	0.0211607	0.017061
biological process	GO:1904018	positive regulation of vasculature development	31/1815	185/18870	0.00157276	0.0211607	0.017061
biological process	GO:0003151	outflow tract morphogenesis	17/1815	81/18870	0.00157435	0.0211607	0.017061
biological process	GO:0001666	response to hypoxia	45/1815	298/18870	0.00157471	0.0211607	0.017061
biological process	GO:0006650	glycerophospholipid metabolic process	45/1815	298/18870	0.00157471	0.0211607	0.017061
biological process	GO:0048813	dendrite morphogenesis	25/1815	139/18870	0.00158554	0.0212571	0.0171388
biological process	GO:0036293	response to decreased oxygen levels	47/1815	315/18870	0.00161648	0.0216223	0.0174332
biological process	GO:0140694	non-membrane-bounded organelle assembly	58/1815	408/18870	0.00162435	0.021672	0.0174733
biological process	GO:1903078	positive regulation of protein localization to plasma membrane	14/1815	61/18870	0.00162889	0.021672	0.0174733
biological process	GO:0045860	positive regulation of protein kinase activity	43/1815	282/18870	0.00163135	0.021672	0.0174733
biological process	GO:0007611	learning or memory	42/1815	274/18870	0.0016571	0.0219641	0.0177088
biological process	GO:0042476	odontogenesis	24/1815	132/18870	0.00167143	0.0221038	0.0178214
biological process	GO:0030038	contractile actin filament bundle assembly	21/1815	110/18870	0.00169959	0.0223747	0.0180398
biological process	GO:0043149	stress fiber assembly	21/1815	110/18870	0.00169959	0.0223747	0.0180398
biological process	GO:0032872	regulation of stress-activated MAPK cascade	31/1815	186/18870	0.00171744	0.0225588	0.0181882
biological process	GO:0048839	inner ear development	32/1815	194/18870	0.00173715	0.0226447	0.0182575
biological process	GO:0010954	positive regulation of protein processing	8/1815	25/18870	0.00174728	0.0226447	0.0182575
biological process	GO:0035336	long-chain fatty-acyl-CoA metabolic process	8/1815	25/18870	0.00174728	0.0226447	0.0182575
biological process	GO:0035988	chondrocyte proliferation	8/1815	25/18870	0.00174728	0.0226447	0.0182575
biological process	GO:0035994	response to muscle stretch	8/1815	25/18870	0.00174728	0.0226447	0.0182575
biological process	GO:1902993	positive regulation of amyloid precursor protein catabolic process	8/1815	25/18870	0.00174728	0.0226447	0.0182575
biological process	GO:0006821	chloride transport	23/1815	125/18870	0.00175549	0.0226739	0.018281
biological process	GO:0046474	glycerophospholipid biosynthetic process	34/1815	210/18870	0.00175731	0.0226739	0.018281
biological process	GO:0006874	intracellular calcium ion homeostasis	46/1815	308/18870	0.00176481	0.0227205	0.0183186
biological process	GO:0014909	smooth muscle cell migration	19/1815	96/18870	0.00178904	0.0229817	0.0185292
biological process	GO:0046849	bone remodeling	18/1815	89/18870	0.00181093	0.0232117	0.0187146
biological process	GO:0010763	positive regulation of fibroblast migration	6/1815	15/18870	0.00182885	0.0233389	0.0188172
biological process	GO:0051299	centrosome separation	6/1815	15/18870	0.00182885	0.0233389	0.0188172
biological process	GO:0051928	positive regulation of calcium ion transport	22/1815	118/18870	0.00183585	0.023377	0.018848
biological process	GO:0050890	cognition	47/1815	317/18870	0.00184236	0.0234088	0.0188736
biological process	GO:0030879	mammary gland development	24/1815	133/18870	0.00185751	0.02355	0.0189874
biological process	GO:0060562	epithelial tube morphogenesis	49/1815	334/18870	0.00186987	0.0236553	0.0190723
biological process	GO:0008544	epidermis development	55/1815	385/18870	0.00189029	0.0238188	0.0192042
biological process	GO:0006071	glycerol metabolic process	7/1815	20/18870	0.00189097	0.0238188	0.0192042
biological process	GO:0010171	body morphogenesis	12/1815	49/18870	0.00190819	0.023984	0.0193373
biological process	GO:0034765	regulation of monoatomic ion transmembrane transport	63/1815	454/18870	0.00191265	0.0239883	0.0193408
biological process	GO:0051653	spindle localization	14/1815	62/18870	0.00192104	0.0240419	0.019384
biological process	GO:0003014	renal system process	23/1815	126/18870	0.00195626	0.0244177	0.019687
biological process	GO:0061437	renal system vasculature development	9/1815	31/18870	0.00196363	0.0244177	0.019687
biological process	GO:0061440	kidney vasculature development	9/1815	31/18870	0.00196363	0.0244177	0.019687
biological process	GO:0045494	photoreceptor cell maintenance	11/1815	43/18870	0.00200235	0.0248462	0.0200325
biological process	GO:0003230	cardiac atrium development	10/1815	37/18870	0.00203317	0.0251642	0.0202889
biological process	GO:0099177	regulation of trans-synaptic signaling	67/1815	490/18870	0.00203661	0.0251642	0.0202889
biological process	GO:0008154	actin polymerization or depolymerization	32/1815	196/18870	0.00205648	0.025356	0.0204435
biological process	GO:0050848	regulation of calcium-mediated signaling	17/1815	83/18870	0.00207804	0.0255195	0.0205753
biological process	GO:0030832	regulation of actin filament length	27/1815	157/18870	0.00208286	0.0255195	0.0205753
biological process	GO:0050770	regulation of axonogenesis	27/1815	157/18870	0.00208286	0.0255195	0.0205753
biological process	GO:0030203	glycosaminoglycan metabolic process	21/1815	112/18870	0.00214247	0.0261947	0.0211197
biological process	GO:0032984	protein-containing complex disassembly	38/1815	245/18870	0.00217033	0.0264798	0.0213496
biological process	GO:0003206	cardiac chamber morphogenesis	23/1815	127/18870	0.00217625	0.0264966	0.0213632
biological process	GO:0030308	negative regulation of cell growth	31/1815	189/18870	0.00222249	0.0270032	0.0217716
biological process	GO:0051056	regulation of small GTPase mediated signal transduction	44/1815	295/18870	0.00224797	0.0272561	0.0219755
biological process	GO:0060828	regulation of canonical Wnt signaling pathway	40/1815	262/18870	0.00226778	0.0274392	0.0221231
biological process	GO:0006828	manganese ion transport	5/1815	11/18870	0.00230288	0.0276345	0.0222806
biological process	GO:0031915	positive regulation of synaptic plasticity	5/1815	11/18870	0.00230288	0.0276345	0.0222806
biological process	GO:0033089	positive regulation of T cell differentiation in thymus	5/1815	11/18870	0.00230288	0.0276345	0.0222806
biological process	GO:0033504	floor plate development	5/1815	11/18870	0.00230288	0.0276345	0.0222806
biological process	GO:0003181	atrioventricular valve morphogenesis	8/1815	26/18870	0.00231355	0.0277056	0.0223379
biological process	GO:0001933	negative regulation of protein phosphorylation	45/1815	304/18870	0.00234555	0.0279874	0.0225651
biological process	GO:0060021	roof of mouth development	18/1815	91/18870	0.00234668	0.0279874	0.0225651
biological process	GO:1904427	positive regulation of calcium ion transmembrane transport	17/1815	84/18870	0.00237657	0.0282861	0.0228059
biological process	GO:0030835	negative regulation of actin filament depolymerization	11/1815	44/18870	0.00244152	0.028941	0.023334
biological process	GO:0045840	positive regulation of mitotic nuclear division	11/1815	44/18870	0.00244152	0.028941	0.023334
biological process	GO:0006654	phosphatidic acid biosynthetic process	9/1815	32/18870	0.00250207	0.0293661	0.0236767
biological process	GO:0099171	presynaptic modulation of chemical synaptic transmission	9/1815	32/18870	0.00250207	0.0293661	0.0236767
biological process	GO:0042733	embryonic digit morphogenesis	13/1815	57/18870	0.00250256	0.0293661	0.0236767
biological process	GO:0045010	actin nucleation	13/1815	57/18870	0.00250256	0.0293661	0.0236767
biological process	GO:0051293	establishment of spindle localization	13/1815	57/18870	0.00250256	0.0293661	0.0236767
biological process	GO:0008643	carbohydrate transport	27/1815	159/18870	0.00250852	0.0293769	0.0236854
biological process	GO:0035633	maintenance of blood-brain barrier	10/1815	38/18870	0.00252509	0.0295116	0.023794
biological process	GO:0006022	aminoglycan metabolic process	22/1815	121/18870	0.00254978	0.0297406	0.0239786
biological process	GO:0006662	glycerol ether metabolic process	7/1815	21/18870	0.00260336	0.0300055	0.0241922
biological process	GO:0007413	axonal fasciculation	7/1815	21/18870	0.00260336	0.0300055	0.0241922
biological process	GO:0046485	ether lipid metabolic process	7/1815	21/18870	0.00260336	0.0300055	0.0241922
biological process	GO:0060973	cell migration involved in heart development	7/1815	21/18870	0.00260336	0.0300055	0.0241922
biological process	GO:0106030	neuron projection fasciculation	7/1815	21/18870	0.00260336	0.0300055	0.0241922
biological process	GO:2001044	regulation of integrin-mediated signaling pathway	7/1815	21/18870	0.00260336	0.0300055	0.0241922
biological process	GO:1903510	mucopolysaccharide metabolic process	18/1815	92/18870	0.00266076	0.0306066	0.0246769
biological process	GO:0015748	organophosphate ester transport	26/1815	152/18870	0.00268959	0.0306991	0.0247515
biological process	GO:0009130	pyrimidine nucleoside monophosphate biosynthetic process	6/1815	16/18870	0.00268986	0.0306991	0.0247515
biological process	GO:0009173	pyrimidine ribonucleoside monophosphate metabolic process	6/1815	16/18870	0.00268986	0.0306991	0.0247515
biological process	GO:0055091	phospholipid homeostasis	6/1815	16/18870	0.00268986	0.0306991	0.0247515
biological process	GO:0090307	mitotic spindle assembly	15/1815	71/18870	0.00270758	0.0307491	0.0247918
biological process	GO:0048041	focal adhesion assembly	17/1815	85/18870	0.00271006	0.0307491	0.0247918
biological process	GO:1904029	regulation of cyclin-dependent protein kinase activity	17/1815	85/18870	0.00271006	0.0307491	0.0247918
biological process	GO:0051496	positive regulation of stress fiber assembly	12/1815	51/18870	0.00274283	0.0310605	0.0250428
biological process	GO:0051283	negative regulation of sequestering of calcium ion	24/1815	137/18870	0.00278897	0.0315218	0.0254148
biological process	GO:0048144	fibroblast proliferation	20/1815	107/18870	0.00280198	0.0316077	0.025484
biological process	GO:0032874	positive regulation of stress-activated MAPK cascade	22/1815	122/18870	0.0028346	0.0319138	0.0257308
biological process	GO:0006302	double-strand break repair	45/1815	307/18870	0.00284113	0.0319258	0.0257405
biological process	GO:0046165	alcohol biosynthetic process	25/1815	145/18870	0.00287886	0.0322876	0.0260322
biological process	GO:0030890	positive regulation of B cell proliferation	11/1815	45/18870	0.0029554	0.033019	0.0266219
biological process	GO:0042596	fear response	11/1815	45/18870	0.0029554	0.033019	0.0266219
biological process	GO:0044344	cellular response to fibroblast growth factor stimulus	21/1815	115/18870	0.00298747	0.0333134	0.0268593
biological process	GO:0050804	modulation of chemical synaptic transmission	66/1815	489/18870	0.00300095	0.0333999	0.026929
biological process	GO:0046949	fatty-acyl-CoA biosynthetic process	8/1815	27/18870	0.00301414	0.0334828	0.0269958
biological process	GO:0030888	regulation of B cell proliferation	14/1815	65/18870	0.00306828	0.0340194	0.0274284
biological process	GO:0008543	fibroblast growth factor receptor signaling pathway	17/1815	86/18870	0.00308155	0.0340371	0.0274428
biological process	GO:2000628	regulation of miRNA metabolic process	17/1815	86/18870	0.00308155	0.0340371	0.0274428
biological process	GO:0021955	central nervous system neuron axonogenesis	10/1815	39/18870	0.00310788	0.0342631	0.0276249
biological process	GO:0006936	muscle contraction	50/1815	351/18870	0.00313158	0.0343957	0.0277319
biological process	GO:0006790	sulfur compound metabolic process	46/1815	317/18870	0.00313171	0.0343957	0.0277319
biological process	GO:0006084	acetyl-CoA metabolic process	9/1815	33/18870	0.00315115	0.0345442	0.0278516
biological process	GO:1901570	fatty acid derivative biosynthetic process	12/1815	52/18870	0.0032594	0.0356584	0.0287499
biological process	GO:0043542	endothelial cell migration	42/1815	284/18870	0.00326502	0.0356584	0.0287499
biological process	GO:0055007	cardiac muscle cell differentiation	23/1815	131/18870	0.00327815	0.0357349	0.0288116
biological process	GO:1901617	organic hydroxy compound biosynthetic process	38/1815	251/18870	0.00332736	0.0362036	0.0291895
biological process	GO:0021537	telencephalon development	41/1815	276/18870	0.00334294	0.0362909	0.0292599
biological process	GO:0071897	DNA biosynthetic process	31/1815	194/18870	0.00334782	0.0362909	0.0292599
biological process	GO:0043434	response to peptide hormone	59/1815	430/18870	0.00336569	0.0364169	0.0293615
biological process	GO:0051282	regulation of sequestering of calcium ion	24/1815	139/18870	0.00338643	0.0365734	0.0294877
biological process	GO:2001251	negative regulation of chromosome organization	18/1815	94/18870	0.0033947	0.036595	0.0295051
biological process	GO:0043616	keratinocyte proliferation	13/1815	59/18870	0.00345344	0.0371595	0.0299602
biological process	GO:0009100	glycoprotein metabolic process	52/1815	370/18870	0.00348038	0.0373804	0.0301383
biological process	GO:0007042	lysosomal lumen acidification	7/1815	22/18870	0.00350505	0.0375072	0.0302405
biological process	GO:0019400	alditol metabolic process	7/1815	22/18870	0.00350505	0.0375072	0.0302405
biological process	GO:0006858	extracellular transport	11/1815	46/18870	0.00355279	0.0379485	0.0305963
biological process	GO:0003170	heart valve development	15/1815	73/18870	0.00358763	0.0382505	0.0308398
biological process	GO:0006470	protein dephosphorylation	32/1815	203/18870	0.00360304	0.0383447	0.0309158
biological process	GO:0061138	morphogenesis of a branching epithelium	30/1815	187/18870	0.00363293	0.0384951	0.031037
biological process	GO:0009134	nucleoside diphosphate catabolic process	5/1815	12/18870	0.00363697	0.0384951	0.031037
biological process	GO:0009174	pyrimidine ribonucleoside monophosphate biosynthetic process	5/1815	12/18870	0.00363697	0.0384951	0.031037
biological process	GO:0040013	negative regulation of locomotion	58/1815	423/18870	0.00367799	0.0388588	0.0313303
biological process	GO:0002696	positive regulation of leukocyte activation	53/1815	380/18870	0.00375563	0.0396073	0.0319338
biological process	GO:0019377	glycolipid catabolic process	6/1815	17/18870	0.00382207	0.0398041	0.0320924
biological process	GO:0032905	transforming growth factor beta1 production	6/1815	17/18870	0.00382207	0.0398041	0.0320924
biological process	GO:0033623	regulation of integrin activation	6/1815	17/18870	0.00382207	0.0398041	0.0320924
biological process	GO:0071071	regulation of phospholipid biosynthetic process	6/1815	17/18870	0.00382207	0.0398041	0.0320924
biological process	GO:0072109	glomerular mesangium development	6/1815	17/18870	0.00382207	0.0398041	0.0320924
biological process	GO:0072224	metanephric glomerulus development	6/1815	17/18870	0.00382207	0.0398041	0.0320924
biological process	GO:1900120	regulation of receptor binding	6/1815	17/18870	0.00382207	0.0398041	0.0320924
biological process	GO:0048562	embryonic organ morphogenesis	43/1815	295/18870	0.00385025	0.0398682	0.0321441
biological process	GO:0048754	branching morphogenesis of an epithelial tube	26/1815	156/18870	0.00386671	0.0398682	0.0321441
biological process	GO:0001573	ganglioside metabolic process	8/1815	28/18870	0.00386924	0.0398682	0.0321441
biological process	GO:0003272	endocardial cushion formation	8/1815	28/18870	0.00386924	0.0398682	0.0321441
biological process	GO:0086010	membrane depolarization during action potential	8/1815	28/18870	0.00386924	0.0398682	0.0321441
biological process	GO:1903779	regulation of cardiac conduction	8/1815	28/18870	0.00386924	0.0398682	0.0321441
biological process	GO:0014812	muscle cell migration	20/1815	110/18870	0.00390043	0.0401187	0.0323461
biological process	GO:0030212	hyaluronan metabolic process	9/1815	34/18870	0.0039258	0.0402378	0.0324421
biological process	GO:0071539	protein localization to centrosome	9/1815	34/18870	0.0039258	0.0402378	0.0324421
biological process	GO:0061041	regulation of wound healing	23/1815	133/18870	0.00398512	0.0407741	0.0328745
biological process	GO:0007566	embryo implantation	13/1815	60/18870	0.00402842	0.041073	0.0331155
biological process	GO:0008347	glial cell migration	13/1815	60/18870	0.00402842	0.041073	0.0331155
biological process	GO:0007405	neuroblast proliferation	16/1815	81/18870	0.00405162	0.0412375	0.0332481
biological process	GO:0008654	phospholipid biosynthetic process	38/1815	254/18870	0.00408149	0.0414691	0.0334348
biological process	GO:0030705	cytoskeleton-dependent intracellular transport	33/1815	213/18870	0.00414813	0.0420729	0.0339217
biological process	GO:0090102	cochlea development	11/1815	47/18870	0.00424296	0.0428855	0.0345769
biological process	GO:1905314	semi-lunar valve development	11/1815	47/18870	0.00424296	0.0428855	0.0345769
biological process	GO:0030178	negative regulation of Wnt signaling pathway	28/1815	173/18870	0.00427177	0.0430308	0.034694
biological process	GO:0007219	Notch signaling pathway	29/1815	181/18870	0.00427209	0.0430308	0.034694
biological process	GO:0035082	axoneme assembly	18/1815	96/18870	0.00428906	0.0431272	0.0347717
biological process	GO:0048705	skeletal system morphogenesis	35/1815	230/18870	0.00432714	0.0434353	0.0350201
biological process	GO:0048568	embryonic organ development	61/1815	453/18870	0.00443341	0.0444255	0.0358185
biological process	GO:0021954	central nervous system neuron development	17/1815	89/18870	0.00445702	0.0445092	0.0358859
biological process	GO:0048145	regulation of fibroblast proliferation	17/1815	89/18870	0.00445702	0.0445092	0.0358859
biological process	GO:0006644	phospholipid metabolic process	52/1815	375/18870	0.00457664	0.0456255	0.036786
biological process	GO:0031952	regulation of protein autophosphorylation	10/1815	41/18870	0.00459205	0.0456493	0.0368052
biological process	GO:0000079	regulation of cyclin-dependent protein serine/threonine kinase activity	16/1815	82/18870	0.00459467	0.0456493	0.0368052
biological process	GO:0003283	atrial septum development	7/1815	23/18870	0.00462594	0.0458038	0.0369298
biological process	GO:0036120	cellular response to platelet-derived growth factor stimulus	7/1815	23/18870	0.00462594	0.0458038	0.0369298
biological process	GO:1903169	regulation of calcium ion transmembrane transport	28/1815	174/18870	0.00463582	0.0458239	0.036946
biological process	GO:0043254	regulation of protein-containing complex assembly	57/1815	419/18870	0.00468492	0.0461423	0.0372026
biological process	GO:0003231	cardiac ventricle development	22/1815	127/18870	0.00469176	0.0461423	0.0372026
biological process	GO:0021987	cerebral cortex development	22/1815	127/18870	0.00469176	0.0461423	0.0372026
biological process	GO:0006814	sodium ion transport	37/1815	248/18870	0.00476899	0.0468228	0.0377514
biological process	GO:0061337	cardiac conduction	18/1815	97/18870	0.00480416	0.0470888	0.0379658
biological process	GO:0031570	DNA integrity checkpoint signaling	23/1815	135/18870	0.0048152	0.0471178	0.0379892
biological process	GO:1905508	protein localization to microtubule organizing center	9/1815	35/18870	0.00484168	0.0472976	0.0381342
biological process	GO:0003171	atrioventricular valve development	8/1815	29/18870	0.00490003	0.0476998	0.0384584
biological process	GO:0021952	central nervous system projection neuron axonogenesis	8/1815	29/18870	0.00490003	0.0476998	0.0384584
biological process	GO:0051208	sequestering of calcium ion	24/1815	143/18870	0.00490738	0.0476998	0.0384584
biological process	GO:0072009	nephron epithelium development	21/1815	120/18870	0.00500981	0.0486143	0.0391957
biological process	GO:0030509	BMP signaling pathway	27/1815	167/18870	0.0050279	0.0487029	0.0392672
biological process	GO:0032964	collagen biosynthetic process	11/1815	48/18870	0.00503564	0.0487029	0.0392672
