# Supplementary material for: Restoration of ancestral transcriptional plasticity contributes to plastic heterosis in fatty liver of hybrid ducks
Source: Commun Biol. 2026 Apr 14;9:803. doi: 10.1038/s42003-026-10049-7 (PMC13266055; doi:10.1038/s42003-026-10049-7)
Supplement: Supplementary file 6 — Supplementary Data 4 [file 42003_2026_10049_MOESM6_ESM.xlsx]

## Sheet: Sheet1
Supplementary Data 4. GO enrichment results for intersected Peking-to-Muscovy PPAs between Mule and Hinny ducks
ONTOLOGY	ID	Description	GeneRatio	BgRatio	pvalue	p.adjust	qvalue
biological process	GO:0044282	small molecule catabolic process	10/99	375/18870	2.76e-05	0.0330651	0.0304417
biological process	GO:0019362	pyridine nucleotide metabolic process	5/99	79/18870	5.95e-05	0.0330651	0.0304417
biological process	GO:0046496	nicotinamide nucleotide metabolic process	5/99	79/18870	5.95e-05	0.0330651	0.0304417
biological process	GO:0072524	pyridine-containing compound metabolic process	5/99	85/18870	8.45e-05	0.0352081	0.0324146
biological process	GO:0044242	cellular lipid catabolic process	7/99	223/18870	0.00017364	0.0463627	0.0426842
biological process	GO:0019395	fatty acid oxidation	5/99	107/18870	0.00025002	0.0463627	0.0426842
biological process	GO:0055088	lipid homeostasis	6/99	175/18870	0.00032075	0.0463627	0.0426842
biological process	GO:0051894	positive regulation of focal adhesion assembly	3/99	26/18870	0.00033362	0.0463627	0.0426842
biological process	GO:0034440	lipid oxidation	5/99	114/18870	0.00033543	0.0463627	0.0426842
biological process	GO:0016054	organic acid catabolic process	7/99	252/18870	0.00036526	0.0463627	0.0426842
biological process	GO:0046395	carboxylic acid catabolic process	7/99	252/18870	0.00036526	0.0463627	0.0426842
biological process	GO:0016042	lipid catabolic process	8/99	334/18870	0.00037493	0.0463627	0.0426842
biological process	GO:0062012	regulation of small molecule metabolic process	8/99	337/18870	0.0003979	0.0463627	0.0426842
biological process	GO:0030194	positive regulation of blood coagulation	3/99	28/18870	0.00041718	0.0463627	0.0426842
biological process	GO:1900048	positive regulation of hemostasis	3/99	28/18870	0.00041718	0.0463627	0.0426842
biological process	GO:0010811	positive regulation of cell-substrate adhesion	5/99	123/18870	0.00047571	0.0495632	0.0456307
