# Supplementary material for: Restoration of ancestral transcriptional plasticity contributes to plastic heterosis in fatty liver of hybrid ducks
Source: Commun Biol. 2026 Apr 14;9:803. doi: 10.1038/s42003-026-10049-7 (PMC13266055; doi:10.1038/s42003-026-10049-7)
Supplement: Supplementary file 7 — Supplementary Data 5 [file 42003_2026_10049_MOESM7_ESM.xlsx]

## Sheet: Sheet1
Supplementary Data 5. Summary of samples and sequencing data used in this study
Sample	Organism	sex	tissue	feeding condition	run	total reads	properly aligned reads	note
Pek.AL.101	Anas platyrhynchos	male	liver	fed ad libitum	SRR7127388	29773930	25911470	excluded in this study by random sampling
Pek.AL.105	Anas platyrhynchos	male	liver	fed ad libitum	SRR7127387	65912956	59047332
Pek.AL.109	Anas platyrhynchos	male	liver	fed ad libitum	SRR7127386	64942634	56795282
Pek.AL.113	Anas platyrhynchos	male	liver	fed ad libitum	SRR7127377	41516114	36347414
Pek.AL.117	Anas platyrhynchos	male	liver	fed ad libitum	SRR7127376	40973316	36035776
Pek.AL.81	Anas platyrhynchos	male	liver	fed ad libitum	SRR7127385	54511592	49032468
Pek.AL.85	Anas platyrhynchos	male	liver	fed ad libitum	SRR7127384	63672484	57586492
Pek.AL.89	Anas platyrhynchos	male	liver	fed ad libitum	SRR7127383	54632570	48994736
Pek.AL.93	Anas platyrhynchos	male	liver	fed ad libitum	SRR7127382	100722690	90183994
Pek.AL.97	Anas platyrhynchos	male	liver	fed ad libitum	SRR7127389	62509638	56142884
Pek.OV.13	Anas platyrhynchos	male	liver	overfeeding	SRR7127407	73132064	65232488
Pek.OV.17	Anas platyrhynchos	male	liver	overfeeding	SRR7127410	42987014	37949470
Pek.OV.1	Anas platyrhynchos	male	liver	overfeeding	SRR7127406	49425436	43075334
Pek.OV.21	Anas platyrhynchos	male	liver	overfeeding	SRR7127409	39875958	35196206
Pek.OV.25	Anas platyrhynchos	male	liver	overfeeding	SRR7127412	40240106	35000736	excluded in this study by random sampling
Pek.OV.29	Anas platyrhynchos	male	liver	overfeeding	SRR7127411	60005478	52610462
Pek.OV.33	Anas platyrhynchos	male	liver	overfeeding	SRR7127414	62297874	54791324
Pek.OV.37	Anas platyrhynchos	male	liver	overfeeding	SRR7127402	40498382	34885134
Pek.OV.5	Anas platyrhynchos	male	liver	overfeeding	SRR7127405	63881908	55665810
Pek.OV.9	Anas platyrhynchos	male	liver	overfeeding	SRR7127408	58273928	50654926
Mus.AL.104	Cairina moschata	male	liver	fed ad libitum	SRR7127379	52982008	45380938
Mus.AL.108	Cairina moschata	male	liver	fed ad libitum	SRR7127378	43990130	36374144
Mus.AL.112	Cairina moschata	male	liver	fed ad libitum	SRR7127381	46767682	38809774
Mus.AL.116	Cairina moschata	male	liver	fed ad libitum	SRR7127380	53249208	44995450
Mus.AL.120	Cairina moschata	male	liver	fed ad libitum	SRR7127401	47410634	39726656
Mus.AL.84	Cairina moschata	male	liver	fed ad libitum	SRR7127375	57399836	48685078
Mus.AL.88	Cairina moschata	male	liver	fed ad libitum	SRR7127374	42570376	36177778
Mus.AL.92	Cairina moschata	male	liver	fed ad libitum	SRR7127445	44882126	37488010
Mus.AL.96	Cairina moschata	male	liver	fed ad libitum	SRR7127444	59719512	51126034
Mus.OV.12	Cairina moschata	male	liver	overfeeding	SRR7127416	58607268	47463426
Mus.OV.16	Cairina moschata	male	liver	overfeeding	SRR7127417	62651190	50885728
Mus.OV.20	Cairina moschata	male	liver	overfeeding	SRR7127422	61531550	50613346
Mus.OV.24	Cairina moschata	male	liver	overfeeding	SRR7127423	52439560	44295778
Mus.OV.28	Cairina moschata	male	liver	overfeeding	SRR7127420	40255992	32279306	excluded in this study by random sampling
Mus.OV.32	Cairina moschata	male	liver	overfeeding	SRR7127421	45563618	38453580
Mus.OV.36	Cairina moschata	male	liver	overfeeding	SRR7127426	53283106	44537482
Mus.OV.40	Cairina moschata	male	liver	overfeeding	SRR7127427	54695162	46149840
Mus.OV.4	Cairina moschata	male	liver	overfeeding	SRR7127418	59203318	49133516
Mus.OV.8	Cairina moschata	male	liver	overfeeding	SRR7127419	90014240	74450752
Mul.AL.102	♀Anas platyrhynchos × ♂Cairina moschata	male	liver	fed ad libitum	SRR7127442	40143340	36768672	excluded in this study by random sampling
Mul.AL.106	♀Anas platyrhynchos × ♂Cairina moschata	male	liver	fed ad libitum	SRR7127415	41516888	37056456
Mul.AL.110	♀Anas platyrhynchos × ♂Cairina moschata	male	liver	fed ad libitum	SRR7127371	67585992	61443540
Mul.AL.114	♀Anas platyrhynchos × ♂Cairina moschata	male	liver	fed ad libitum	SRR7127413	72651700	65888206
Mul.AL.118	♀Anas platyrhynchos × ♂Cairina moschata	male	liver	fed ad libitum	SRR7127368	53994728	48463328
Mul.AL.82	♀Anas platyrhynchos × ♂Cairina moschata	male	liver	fed ad libitum	SRR7127372	45302210	40432552
Mul.AL.86	♀Anas platyrhynchos × ♂Cairina moschata	male	liver	fed ad libitum	SRR7127369	60094290	54450666
Mul.AL.90	♀Anas platyrhynchos × ♂Cairina moschata	male	liver	fed ad libitum	SRR7127398	71861666	65447556
Mul.AL.94	♀Anas platyrhynchos × ♂Cairina moschata	male	liver	fed ad libitum	SRR7127404	103361470	91692832
Mul.AL.98	♀Anas platyrhynchos × ♂Cairina moschata	male	liver	fed ad libitum	SRR7127367	71673082	65278404
Mul.OV.10	♀Anas platyrhynchos × ♂Cairina moschata	male	liver	overfeeding	SRR7127431	49860540	44967820
Mul.OV.14	♀Anas platyrhynchos × ♂Cairina moschata	male	liver	overfeeding	SRR7127428	79299348	70797430
Mul.OV.18	♀Anas platyrhynchos × ♂Cairina moschata	male	liver	overfeeding	SRR7127429	86272820	75496370
Mul.OV.22	♀Anas platyrhynchos × ♂Cairina moschata	male	liver	overfeeding	SRR7127443	37388720	32924464	excluded in this study by random sampling
Mul.OV.26	♀Anas platyrhynchos × ♂Cairina moschata	male	liver	overfeeding	SRR7127403	66317938	59357094
Mul.OV.2	♀Anas platyrhynchos × ♂Cairina moschata	male	liver	overfeeding	SRR7127399	54458584	49313126
Mul.OV.30	♀Anas platyrhynchos × ♂Cairina moschata	male	liver	overfeeding	SRR7127424	42214570	36890418
Mul.OV.34	♀Anas platyrhynchos × ♂Cairina moschata	male	liver	overfeeding	SRR7127425	45869644	40498106
Mul.OV.38	♀Anas platyrhynchos × ♂Cairina moschata	male	liver	overfeeding	SRR7127370	49504406	43574748
Mul.OV.6	♀Anas platyrhynchos × ♂Cairina moschata	male	liver	overfeeding	SRR7127430	65457472	58149912
Hin.AL.103	♀Cairina moschata × ♂Anas platyrhynchos	male	liver	fed ad libitum	SRR7127393	49665684	42835616
Hin.AL.107	♀Cairina moschata × ♂Anas platyrhynchos	male	liver	fed ad libitum	SRR7127392	35245860	30291910
Hin.AL.111	♀Cairina moschata × ♂Anas platyrhynchos	male	liver	fed ad libitum	SRR7127391	52782990	46417424
Hin.AL.115	♀Cairina moschata × ♂Anas platyrhynchos	male	liver	fed ad libitum	SRR7127390	54805168	48351816
Hin.AL.119	♀Cairina moschata × ♂Anas platyrhynchos	male	liver	fed ad libitum	SRR7127400	25181580	22117814	excluded in this study by random sampling
Hin.AL.83	♀Cairina moschata × ♂Anas platyrhynchos	male	liver	fed ad libitum	SRR7127441	51541602	45565084
Hin.AL.87	♀Cairina moschata × ♂Anas platyrhynchos	male	liver	fed ad libitum	SRR7127397	47733202	41984160
Hin.AL.91	♀Cairina moschata × ♂Anas platyrhynchos	male	liver	fed ad libitum	SRR7127396	56643460	49912614
Hin.AL.95	♀Cairina moschata × ♂Anas platyrhynchos	male	liver	fed ad libitum	SRR7127395	68522628	59441244
Hin.AL.99	♀Cairina moschata × ♂Anas platyrhynchos	male	liver	fed ad libitum	SRR7127394	113403456	98849446
Hin.OV.11	♀Cairina moschata × ♂Anas platyrhynchos	male	liver	overfeeding	SRR7127433	48695180	40863320
Hin.OV.15	♀Cairina moschata × ♂Anas platyrhynchos	male	liver	overfeeding	SRR7127434	66492198	55266952
Hin.OV.19	♀Cairina moschata × ♂Anas platyrhynchos	male	liver	overfeeding	SRR7127435	64544886	55321858
Hin.OV.23	♀Cairina moschata × ♂Anas platyrhynchos	male	liver	overfeeding	SRR7127436	48006454	41445774
Hin.OV.27	♀Cairina moschata × ♂Anas platyrhynchos	male	liver	overfeeding	SRR7127437	49328648	41922118
Hin.OV.31	♀Cairina moschata × ♂Anas platyrhynchos	male	liver	overfeeding	SRR7127438	52348696	43587590
Hin.OV.35	♀Cairina moschata × ♂Anas platyrhynchos	male	liver	overfeeding	SRR7127439	34557162	28555594	excluded in this study by random sampling
Hin.OV.39	♀Cairina moschata × ♂Anas platyrhynchos	male	liver	overfeeding	SRR7127440	57900214	48367356
Hin.OV.3	♀Cairina moschata × ♂Anas platyrhynchos	male	liver	overfeeding	SRR7127373	49610528	42326274
Hin.OV.7	♀Cairina moschata × ♂Anas platyrhynchos	male	liver	overfeeding	SRR7127432	62190258	53226332
Gos.AL.69	Anser cygnoides	male	liver	fed ad libitum	SRR7782569	90093826	81076032	outgroup
Gos.AL.70	Anser cygnoides	male	liver	fed ad libitum	SRR7782570	70260884	63204008	outgroup
Gos.AL.71	Anser cygnoides	male	liver	fed ad libitum	SRR7782571	99295594	89314904	outgroup
Gos.OV.72	Anser cygnoides	male	liver	overfeeding	SRR7782572	60670176	51991026	outgroup
Gos.OV.73	Anser cygnoides	male	liver	overfeeding	SRR7782573	111941706	97746616	outgroup
Gos.OV.74	Anser cygnoides	male	liver	overfeeding	SRR7782574	71272294	64291160	outgroup
