# Supplementary material for: Restoration of ancestral transcriptional plasticity contributes to plastic heterosis in fatty liver of hybrid ducks
Source: Commun Biol. 2026 Apr 14;9:803. doi: 10.1038/s42003-026-10049-7 (PMC13266055; doi:10.1038/s42003-026-10049-7)
Supplement: Supplementary file 8 — Supplementary Data 6 [file 42003_2026_10049_MOESM8_ESM.xlsx]

## Sheet: Sheet1
Supplementary Data 6. Summary of reference genome information used in this study
Organism	Assembly	Accession	Genome sequence download link	Genome annotation download link
Peking duck (Anas platyrhynchos)	GCA_015476345.1	JACGAL000000000	https://ftp.ncbi.nlm.nih.gov/genomes/all/GCF/015/476/345/GCF_015476345.1_ZJU1.0/GCF_015476345.1_ZJU1.0_genomic.fna.gz	https://ftp.ncbi.nlm.nih.gov/genomes/all/GCF/015/476/345/GCF_015476345.1_ZJU1.0/GCF_015476345.1_ZJU1.0_genomic.gtf.gz
Muscovy duck (Cairina moschata)	KizCaiMos1.0	GWHBJBF00000000	https://download.cncb.ac.cn/gwh/Animals/Cairina_moschata_KizCaiMos1.0_GWHBJBF00000000/GWHBJBF00000000.genome.fasta.gz	https://download.cncb.ac.cn/gwh/Animals/Cairina_moschata_KizCaiMos1.0_GWHBJBF00000000/GWHBJBF00000000.gff.gz
Goose (Anser cygnoides)	GCA_013030995.1	WTSS00000000	https://ftp.ncbi.nlm.nih.gov/genomes/all/GCA/013/030/995/GCA_013030995.1_ASM1303099v1/GCA_013030995.1_ASM1303099v1_genomic.fna.gz	https://s3.ap-northeast-1.wasabisys.com/gigadb-datasets/live/pub/10.5524/100001_101000/100789/goose.gene.gff
