# Supplementary material for: Restoration of ancestral transcriptional plasticity contributes to plastic heterosis in fatty liver of hybrid ducks
Source: Commun Biol. 2026 Apr 14;9:803. doi: 10.1038/s42003-026-10049-7 (PMC13266055; doi:10.1038/s42003-026-10049-7)
Supplement: Supplementary file 9 — Supplementary Data 7 [file 42003_2026_10049_MOESM9_ESM.xlsx]

## Sheet: Sheet1
Supplementary Data 7. Summary of orthologous gene sets among Peking ducks, Muscovy ducks, and geese
Pekingduck	Goose	Muscovyduck
A1CF	evm.model.chr9.457	evm.model.8.498
A2M	evm.model.chr4.441	evm.model.1.950
A4GALT	evm.model.chr17.599	evm.model.1.877
A4GNT	evm.model.ctg1005.4	evm.model.10.138
AAAS	evm.model.ctg12.3	evm.model.32.103
AACS	evm.model.chr27.245	evm.model.18.327
AADAC	evm.model.chr16.96	evm.model.10.429
AADAT	evm.model.chr6.368	evm.model.5.282
AAGAB	evm.model.chr19.111	evm.model.12.350
AAK1	evm.model.chr36.71	evm.model.30.8
AAMDC	evm.model.chr13.692	evm.model.1.2062
AANAT	evm.model.chr28.263	evm.model.19.75
AAR2	evm.model.chr26.643	evm.model.17.224
AARS1	evm.model.chr21.214	evm.model.13.230
AARS2	evm.model.chr10.207	evm.model.3.848
AASDH	evm.model.chr15.265	evm.model.5.512
AASDHPPT	evm.model.chr13.1450	evm.model.1.1969
AASS	evm.model.chr3.910	evm.model.1.228
AATF	evm.model.chr30.567	evm.model.21.271
AATK	evm.model.chr28.587	evm.model.19.253
ABAT	evm.model.chr25.719	evm.model.16.37
ABCA1	evm.model.chr23.907	evm.model.4.264
ABCA12	evm.model.chr7.207	evm.model.7.89
ABCA13	evm.model.chr8.1039	evm.model.2.593
ABCA2	evm.model.chr29.50	evm.model.20.277
ABCA3	evm.model.chr25.660	evm.model.16.70
ABCA4	evm.model.chr14.411	evm.model.9.494
ABCA5	evm.model.chr28.474	evm.model.19.220
ABCA7	evm.model.chr35.475	evm.model.31.38
ABCB10	evm.model.chr1.2538	evm.model.3.719
ABCB11	evm.model.chr7.574	evm.model.7.265
ABCB5	evm.model.chr5.464	evm.model.2.1081
ABCB6	evm.model.chr7.860	evm.model.7.407
ABCB7	evm.model.chr22.535	evm.model.14.295
ABCB9	evm.model.chr27.304	evm.model.18.107
ABCC10	evm.model.chr10.140	evm.model.3.823
ABCC2	evm.model.chr9.742	evm.model.8.226
ABCC3	evm.model.chr28.354	evm.model.19.147
ABCC4	evm.model.chr4.2158	evm.model.1.1701
ABCC5	evm.model.chr16.301	evm.model.10.302
ABCC8	evm.model.chr2.1801	evm.model.6.900
ABCC9	evm.model.ctg1016.4	evm.model.1.901
ABCD2	evm.model.chr3.587	evm.model.1.188
ABCD4	evm.model.chr2.914	evm.model.6.331
ABCE1	evm.model.chr6.143	evm.model.5.374
ABCF2	evm.model.chr5.1474	evm.model.2.1436
ABCF3	evm.model.chr16.295	evm.model.10.305
ABCG1	evm.model.chr4.859	evm.model.1.1443
ABCG5	evm.model.chr10.350	evm.model.3.900
ABCG8	evm.model.chr10.349	evm.model.3.899
ABHD10	evm.model.chr17.137	evm.model.1.1186
ABHD11	evm.model.chr30.74	evm.model.21.31
ABHD12	evm.model.chr10.1024	evm.model.3.1124
ABHD12B	evm.model.ctg800.12	evm.model.6.35
ABHD13	evm.model.chr4.1947	evm.model.1.1662
ABHD14A	evm.model.chr18.144	evm.model.11.159
ABHD17A	evm.model.chr35.127	evm.model.31.253
ABHD17B	evm.model.chr12.267	evm.model.4.363
ABHD17C	evm.model.chr19.321	evm.model.12.247
ABHD18	evm.model.chr6.17	evm.model.5.418
ABHD2	evm.model.chr19.294	evm.model.12.265
ABHD5	evm.model.chr5.163	evm.model.2.973
ABHD6	evm.model.chr18.108	evm.model.11.176
ABHD8	evm.model.chr35.412	evm.model.31.82
ABI1	evm.model.chr5.912	evm.model.2.1226
ABI2	evm.model.chr7.420	evm.model.7.175
ABI3	evm.model.chr12.10	evm.model.28.254
ABL1	evm.model.chr29.348	evm.model.20.126
ABL2	evm.model.chr14.639	evm.model.9.331
ABLIM1	evm.model.chr9.992	evm.model.8.106
ABLIM2	evm.model.chr15.773	evm.model.5.721
ABLIM3	evm.model.chr24.25	evm.model.15.1
ABR	evm.model.chr30.435	evm.model.21.204
ABRA	evm.model.chr11.595	evm.model.2.160
ABRACL	evm.model.chr1.2121	evm.model.3.577
ABRAXAS1	evm.model.chr15.415	evm.model.5.460
ABRAXAS2	evm.model.chr9.1132	evm.model.8.41
ABTB2	evm.model.chr2.2308	evm.model.6.761
ACAA1	evm.model.chr5.1253	evm.model.2.1328
ACAA2	evm.model.chr12.1512	evm.model.4.741
ACACA	evm.model.chr30.571	evm.model.21.272
ACACB	evm.model.chr27.404	evm.model.18.35
ACAD10	evm.model.chr27.366	evm.model.18.63
ACAD11	evm.model.chr5.92	evm.model.2.949
ACAD8	evm.model.chr31.304	evm.model.25.109
ACAD9	evm.model.chr18.417	evm.model.11.36
ACADM	evm.model.chr20.796	evm.model.29.6
ACADS	evm.model.chr27.521	evm.model.18.216
ACADSB	evm.model.chr9.1153	evm.model.8.55
ACAP2	evm.model.chr16.442	evm.model.10.222
ACAP3	evm.model.chr32.157	evm.model.22.153
ACAT1	evm.model.chr13.1417	evm.model.1.1959
ACAT2	evm.model.chr1.2405	evm.model.3.656
ACBD3	evm.model.chr10.656	evm.model.3.999
ACBD4	evm.model.chr37.66	evm.model.28.32
ACBD5	evm.model.chr5.917	evm.model.2.1227
ACBD6	evm.model.chr14.5	evm.model.9.341
ACCS	evm.model.chr2.2183	evm.model.6.787
ACE	evm.model.chr37.225	evm.model.28.70
ACE2	evm.model.chr4.1302	evm.model.1.1483
ACER1	evm.model.chr35.31	evm.model.9.527
ACER2	evm.model.chr12.342	evm.model.4.384
ACKR1	evm.model.ctg1154.11	evm.model.24.199
ACKR3	evm.model.chr7.246	evm.model.7.100
ACLY	evm.model.chr37.359	evm.model.28.186
ACMSD	evm.model.chr7.923	evm.model.7.444
ACO1	evm.model.chr23.386	evm.model.4.144
ACO2	evm.model.chr3.1365	evm.model.1.392
ACOD1	evm.model.chr13.517	evm.model.1.1731
ACOT11	evm.model.chr14.1042	evm.model.9.89
ACOT12	evm.model.chr23.215	evm.model.4.61
ACOT13	evm.model.chr8.736	evm.model.2.455
ACOT7	evm.model.chr32.37	evm.model.22.187
ACOT8	evm.model.chr26.696	evm.model.17.26
ACOT9	evm.model.chr4.1160	evm.model.1.1364
ACOX1	evm.model.chr28.278	evm.model.19.89
ACOX2	evm.model.chr18.524	evm.model.11.255
ACOX3	evm.model.chr15.779	evm.model.5.718
ACP1	evm.model.chr1.1196	evm.model.3.248
ACP2	evm.model.chr2.2113	evm.model.6.813
ACP3	evm.model.chr5.95	evm.model.2.951
ACP6	evm.model.chr17.271	evm.model.1.1227
ACSBG1	evm.model.chr19.601	evm.model.12.109
ACSBG2	evm.model.chr35.34	evm.model.9.529
ACSF2	evm.model.chr28.344	evm.model.19.141
ACSF3	evm.model.chr21.671	evm.model.13.63
ACSL1	evm.model.chr6.488	evm.model.5.243
ACSL3	evm.model.chr16.803	evm.model.10.59
ACSL4	evm.model.chr22.493	evm.model.14.312
ACSL5	evm.model.chr9.947	evm.model.8.122
ACSL6	evm.model.chr24.727	evm.model.15.314
ACSS1	evm.model.chr10.1048	evm.model.3.1136
ACSS2	evm.model.chr26.432	evm.model.17.325
ACSS3	evm.model.chr3.1355	evm.model.1.665
ACTA1	evm.model.chr1.2536	evm.model.3.721
ACTA2	evm.model.chr9.649	evm.model.8.281
ACTB	evm.model.chr25.246	evm.model.16.276
ACTC1	evm.model.chr2.1619	evm.model.6.693
ACTG2	evm.model.ctg2539.34	evm.model.30.6
ACTL6A	evm.model.chr16.241	evm.model.10.340
ACTN2	evm.model.chr1.2438	evm.model.3.756
ACTR10	evm.model.chr2.223	evm.model.6.82
ACTR1A	evm.model.chr9.821	evm.model.8.168
ACTR2	evm.model.chr10.1156	evm.model.3.1067
ACTR3B	evm.model.chr5.1158	evm.model.2.1296
ACTR5	evm.model.chr26.471	evm.model.17.341
ACTR6	evm.model.chr3.1499	evm.model.1.492
ACVR1	evm.model.chr7.1109	evm.model.7.504
ACVR1B	evm.model.chr38.35	evm.model.32.51
ACVR1C	evm.model.chr7.1106	evm.model.7.503
ACVR2A	evm.model.chr7.1013	evm.model.7.473
ACVRL1	evm.model.chr38.36	evm.model.32.52
ACYP1	evm.model.chr2.893	evm.model.6.317
ACYP2	evm.model.chr10.868	evm.model.3.1250
ADA	evm.model.chr26.345	evm.model.17.296
ADA2	evm.model.chr3.2324	evm.model.1.792
ADAL	evm.model.chr19.684	evm.model.12.73
ADAM10	evm.model.chr19.708	evm.model.12.61
ADAM11	evm.model.chr37.82	evm.model.28.44
ADAM12	evm.model.chr9.1116	evm.model.8.32
ADAM15	evm.model.chr31.58	evm.model.24.74
ADAM17	evm.model.chr1.685	evm.model.3.220
ADAM19	evm.model.chr24.511	evm.model.15.199
ADAM22	evm.model.chr5.744	evm.model.2.1174
ADAM33	evm.model.chr15.921	evm.model.5.604
ADAM8	evm.model.ctg716.5	evm.model.8.515
ADAMTS1	evm.model.chr4.609	evm.model.1.1270
ADAMTS10	evm.model.chr35.26	evm.model.9.524
ADAMTS12	evm.model.chr12.1148	evm.model.4.625
ADAMTS13	evm.model.chr29.428	evm.model.20.88
ADAMTS14	evm.model.chr9.375	evm.model.8.464
ADAMTS15	evm.model.chr31.250	evm.model.25.120
ADAMTS18	evm.model.chr21.16	evm.model.13.131
ADAMTS19	evm.model.chr23.1039	evm.model.4.290
ADAMTS2	evm.model.chr24.617	evm.model.15.261
ADAMTS20	evm.model.chr3.1046	evm.model.1.284
ADAMTS4	evm.model.ctg2636.4	evm.model.24.217
ADAMTS6	evm.model.chr12.763	evm.model.4.513
ADAMTS7	evm.model.chr19.72	evm.model.12.372
ADAMTS8	evm.model.chr31.248	evm.model.25.121
ADAMTS9	evm.model.chr18.570	evm.model.11.272
ADAMTSL1	evm.model.chr12.363	evm.model.4.390
ADAMTSL2	evm.model.chr29.434	evm.model.20.84
ADAMTSL3	evm.model.chr19.340	evm.model.12.235
ADAMTSL5	evm.model.chr35.440	evm.model.31.63
ADAP1	evm.model.chr25.352	evm.model.16.321
ADAP2	evm.model.chr28.415	evm.model.19.184
ADAR	evm.model.chr31.43	evm.model.24.64
ADARB1	evm.model.ctg357.9	evm.model.7.134
ADAT1	evm.model.chr21.690	evm.model.13.4
ADAT2	evm.model.chr1.2190	evm.model.3.585
ADCK2	evm.model.chr3.2179	evm.model.1.736
ADCY1	evm.model.chr20.719	evm.model.2.849
ADCY3	evm.model.chr1.107	evm.model.3.69
ADCY6	evm.model.ctg1670.1	evm.model.32.41
ADCY7	evm.model.chr21.413	evm.model.13.332
ADCY8	evm.model.chr11.263	evm.model.2.232
ADCY9	evm.model.chr25.562	evm.model.16.113
ADCYAP1	evm.model.chr8.254	evm.model.2.548
ADD1	evm.model.chr15.847	evm.model.5.698
ADD2	evm.model.ctg2663.2	evm.model.30.78
ADD3	evm.model.chr9.903	evm.model.8.138
ADGB	evm.model.chr1.2372	evm.model.3.643
ADGRA1	evm.model.chr9.731	evm.model.8.231
ADGRA2	evm.model.chr36.213	evm.model.30.157
ADGRA3	evm.model.chr15.586	evm.model.5.777
ADGRB1	evm.model.chr11.64	evm.model.2.271
ADGRB2	evm.model.chr33.105	evm.model.26.170
ADGRB3	evm.model.chr1.1439	evm.model.3.297
ADGRD2	evm.model.chr29.562	evm.model.20.22
ADGRF5	evm.model.chr1.318	evm.model.3.124
ADGRG1	evm.model.chr21.108	evm.model.13.178
ADGRG2	evm.model.chr4.1219	evm.model.1.1463
ADGRG3	evm.model.chr21.110	evm.model.13.179
ADGRG4	evm.model.chr22.210	evm.model.14.87
ADGRG7	evm.model.chr17.28	evm.model.1.1146
ADGRL2	evm.model.chr14.772	evm.model.9.239
ADGRL4	evm.model.chr14.789	evm.model.9.238
ADGRV1	evm.model.ctg685.2	evm.model.4.14
ADH1C	evm.model.chr6.996	evm.model.5.95
ADHFE1	evm.model.chr11.1147	evm.model.2.330
ADI1	evm.model.chr1.771	evm.model.3.236
ADIPOQ	evm.model.chr16.697	evm.model.10.94
ADIPOR1	evm.model.chr34.371	evm.model.27.46
ADIPOR2	evm.model.chr3.2297	evm.model.1.787
ADK	evm.model.chr9.172	evm.model.8.353
ADM	evm.model.chr2.1885	evm.model.6.937
ADNP2	evm.model.chr4.1968	evm.model.2.912
ADORA1	evm.model.chr34.238	evm.model.27.153
ADORA2A	evm.model.chr27.560	evm.model.18.240
ADORA2B	evm.model.chr30.444	evm.model.21.207
ADPGK	evm.model.chr19.482	evm.model.12.178
ADPRH	evm.model.chr17.265	evm.model.1.1221
ADPRHL1	evm.model.chr36.38	evm.model.1.1640
ADPRM	evm.model.chr28.47	evm.model.19.10
ADPRS	evm.model.chr33.151	evm.model.26.139
ADRA1A	evm.model.chr36.121	evm.model.30.90
ADRA1B	evm.model.chr24.29	evm.model.15.12
ADRA1D	evm.model.chr15.973	evm.model.5.632
ADRA2B	evm.model.ctg2437.18	evm.model.30.40
ADRA2C	evm.model.chr15.873	evm.model.5.710
ADRB1	evm.model.chr9.980	evm.model.8.110
ADRB3	evm.model.chr36.218	evm.model.30.162
ADRM1	evm.model.chr26.121	evm.model.17.151
ADSS1	evm.model.chr2.440	evm.model.6.146
ADSS2	evm.model.chr10.43	evm.model.3.777
AEBP1	evm.model.ctg2437.6	evm.model.30.33
AEN	evm.model.chr19.284	evm.model.12.269
AFAP1	evm.model.chr15.770	evm.model.5.722
AFAP1L1	evm.model.chr24.24	evm.model.15.2
AFAP1L2	evm.model.chr9.986	evm.model.8.107
AFDN	evm.model.chr1.2597	evm.model.3.686
AFF1	evm.model.chr15.373	evm.model.5.476
AFF2	evm.model.chr22.786	evm.model.14.183
AFF4	evm.model.chr24.763	evm.model.15.334
AFG1L	evm.model.chr1.1711	evm.model.3.437
AFG3L2	evm.model.chr8.398	evm.model.2.504
AFMID	evm.model.chr28.545	evm.model.19.279
AFTPH	evm.model.chr10.1139	evm.model.3.1075
AGA	evm.model.ctg1372.5	evm.model.5.263
AGAP1	evm.model.chr7.255	evm.model.7.103
AGAP3	evm.model.chr5.1481	evm.model.2.1432
AGBL2	evm.model.chr2.1215	evm.model.6.340
AGBL3	evm.model.chr3.1470	evm.model.1.478
AGFG1	evm.model.chr16.860	evm.model.10.35
AGGF1	evm.model.chr12.645	evm.model.4.475
AGK	evm.model.chr3.2193	evm.model.1.742
AGL	evm.model.chr14.360	evm.model.9.473
AGO2	evm.model.chr11.138	evm.model.2.260
AGO3	evm.model.chr33.150	evm.model.26.141
AGPAT2	evm.model.chr29.483	evm.model.20.70
AGPAT3	evm.model.chr4.900	evm.model.1.1422
AGPAT4	evm.model.chr1.2666	evm.model.3.667
AGPAT5	evm.model.chr1.1288	evm.model.3.264
AGPS	evm.model.chr7.479	evm.model.7.205
AGR2	evm.model.chr5.512	evm.model.2.1093
AGRN	evm.model.chr32.178	evm.model.22.164
AGT	evm.model.chr1.2549	evm.model.3.714
AGTPBP1	evm.model.chr12.169	evm.model.4.333
AGTR1	evm.model.chr16.964	evm.model.10.5
AGTR2	evm.model.chr22.278	evm.model.14.113
AGXT	evm.model.chr16.519	evm.model.10.180
AGXT2	evm.model.chr12.1125	evm.model.4.615
AHCTF1	evm.model.chr10.69	evm.model.3.790
AHCY	evm.model.chr26.361	evm.model.17.309
AHCYL1	evm.model.chr34.387	evm.model.27.22
AHCYL2	evm.model.chr3.38	evm.model.1.43
AHDC1	evm.model.ctg2199.13	evm.model.26.67
AHI1	evm.model.chr1.2062	evm.model.3.556
AHNAK2	evm.model.chr2.410	evm.model.6.140
AHSA1	evm.model.chr2.833	evm.model.6.284
AHSA2P	evm.model.chr10.794	evm.model.3.1212
AICDA	evm.model.chr4.429	evm.model.1.956
AIDA	evm.model.chr10.496	evm.model.3.953
AIF1L	evm.model.chr29.352	evm.model.20.122
AIFM2	evm.model.chr9.354	evm.model.8.453
AIG1	evm.model.chr1.2184	evm.model.3.584
AIMP1	evm.model.chr6.1081	evm.model.5.50
AIMP2	evm.model.chr25.393	evm.model.16.343
AK1	evm.model.chr29.268	evm.model.20.182
AK2	evm.model.chr33.66	evm.model.26.199
AK3	evm.model.chr12.474	evm.model.4.425
AK4	evm.model.chr14.1213	evm.model.9.42
AK5	evm.model.chr14.807	evm.model.9.229
AK6	evm.model.chr23.220	evm.model.4.57
AK8	evm.model.chr29.403	evm.model.20.103
AK9	evm.model.chr1.1746	evm.model.3.445
AKAIN1	evm.model.chr8.304	evm.model.2.531
AKAP1	evm.model.chr30.602	evm.model.21.284
AKAP10	evm.model.chr30.469	evm.model.21.223
AKAP11	evm.model.chr13.354	evm.model.1.1773
AKAP12	evm.model.chr1.2316	evm.model.3.625
AKAP13	evm.model.chr19.266	evm.model.12.277
AKAP14	evm.model.chr22.721	evm.model.14.219
AKAP5	evm.model.chr2.355	evm.model.6.124
AKAP6	evm.model.chr2.1677	evm.model.6.710
AKAP7	evm.model.chr1.2025	evm.model.3.533
AKAP8L	evm.model.ctg2545.5	evm.model.24.278
AKAP9	evm.model.chr5.693	evm.model.2.1162
AKIRIN2	evm.model.chr1.1020	evm.model.3.376
AKNA	evm.model.chr29.200	evm.model.20.209
AKR1D1	evm.model.chr3.2165	evm.model.1.725
AKT1	evm.model.chr2.430	evm.model.6.144
AKT3	evm.model.chr10.36	evm.model.3.774
ALAD	evm.model.chr29.127	evm.model.20.246
ALAS1	evm.model.chr18.121	evm.model.11.168
ALB	evm.model.chr15.300	evm.model.5.501
ALCAM	evm.model.chr17.78	evm.model.1.1162
ALDH1A1	evm.model.chr12.288	evm.model.4.368
ALDH1A2	evm.model.chr19.713	evm.model.12.58
ALDH1A3	evm.model.chr19.182	evm.model.12.308
ALDH1L2	evm.model.chr3.2063	evm.model.1.678
ALDH2	evm.model.chr27.367	evm.model.18.62
ALDH4A1	evm.model.chr32.399	evm.model.22.53
ALDH5A1	evm.model.ctg1267.4	evm.model.2.899
ALDH6A1	evm.model.chr2.918	evm.model.6.494
ALDH7A1	evm.model.chr23.702	evm.model.4.188
ALDH8A1	evm.model.chr1.2059	evm.model.3.552
ALDH9A1	evm.model.chr14.42	evm.model.9.357
ALDOB	evm.model.ctg1062.3	evm.model.4.80
ALDOC	evm.model.chr30.364	evm.model.21.167
ALG1	evm.model.chr25.681	evm.model.16.56
ALG11	evm.model.chr13.201	evm.model.1.1833
ALG12	evm.model.chr3.722	evm.model.1.205
ALG13	evm.model.chr22.515	evm.model.14.304
ALG14	evm.model.chr14.396	evm.model.9.488
ALG2	evm.model.chr8.763	evm.model.2.447
ALG3	evm.model.chr16.289	evm.model.10.308
ALG5	evm.model.ctg2067.14	evm.model.1.1859
ALG8	evm.model.chr13.683	evm.model.1.2056
ALKAL2	evm.model.chr1.1195	evm.model.3.247
ALKBH1	evm.model.chr2.829	evm.model.6.281
ALKBH2	evm.model.chr27.402	evm.model.18.37
ALKBH4	evm.model.chr30.237	evm.model.21.87
ALKBH5	evm.model.chr25.184	evm.model.16.240
ALKBH8	evm.model.chr13.1426	evm.model.1.1965
ALMS1	evm.model.chr15.920	evm.model.5.603
ALOX5	evm.model.chr9.592	evm.model.8.309
ALPK1	evm.model.chr6.1144	evm.model.5.22
ALPK3	evm.model.chr19.408	evm.model.12.209
ALPL	evm.model.chr32.455	evm.model.22.22
ALS2	evm.model.chr7.359	evm.model.7.145
ALS2CL	evm.model.chr5.1381	evm.model.2.1370
ALX1	evm.model.chr3.1756	evm.model.1.547
ALX3	evm.model.chr34.390	evm.model.27.20
ALX4	evm.model.chr2.2178	evm.model.6.789
ALYREF	evm.model.chr28.528	evm.model.19.294
AMACR	evm.model.chr12.1143	evm.model.4.622
AMBRA1	evm.model.chr2.1321	evm.model.6.554
AMD1	evm.model.chr1.1764	evm.model.3.454
AMDHD1	evm.model.chr3.1548	evm.model.1.508
AMDHD2	evm.model.chr25.699	evm.model.16.48
AMER1	evm.model.chr22.579	evm.model.14.277
AMER2	evm.model.chr13.1265	evm.model.1.1915
AMER3	evm.model.chr16.481	evm.model.10.204
AMFR	evm.model.chr21.290	evm.model.13.279
AMH	evm.model.chr35.100	evm.model.31.264
AMIGO2	evm.model.ctg1740.1	evm.model.1.298
AMMECR1	evm.model.chr22.498	evm.model.14.310
AMN	evm.model.chr2.504	evm.model.6.168
AMN1	evm.model.chr3.2236	evm.model.1.762
AMOT	evm.model.chr22.521	evm.model.14.302
AMOTL1	evm.model.chr13.1048	evm.model.1.1999
AMOTL2	evm.model.chr16.565	evm.model.10.155
AMPD1	evm.model.chr34.20	evm.model.27.247
AMPD2	evm.model.chr34.379	evm.model.27.26
AMPD3	evm.model.chr2.1886	evm.model.6.936
AMPH	evm.model.chr20.509	evm.model.2.812
AMT	evm.model.chr18.314	evm.model.11.82
AMZ1	evm.model.chr25.275	evm.model.16.291
ANAPC1	evm.model.chr10.886	evm.model.3.1239
ANAPC10	evm.model.chr6.142	evm.model.5.375
ANAPC11	evm.model.chr28.527	evm.model.19.295
ANAPC13	evm.model.chr16.594	evm.model.10.131
ANAPC16	evm.model.chr9.386	evm.model.8.474
ANAPC2	evm.model.chr29.153	evm.model.20.227
ANAPC4	evm.model.chr15.557	evm.model.5.787
ANAPC5	evm.model.chr27.321	evm.model.18.95
ANAPC7	evm.model.chr27.313	evm.model.18.102
ANGEL1	evm.model.chr2.857	evm.model.6.300
ANGEL2	evm.model.chr10.639	evm.model.3.988
ANGPT4	evm.model.chr26.3	evm.model.17.84
ANGPTL4	evm.model.chr35.177	evm.model.31.215
ANHX	evm.model.chr27.548	evm.model.18.232
ANK1	evm.model.chr36.260	evm.model.30.185
ANK2	evm.model.chr6.1153	evm.model.5.18
ANK3	evm.model.chr9.247	evm.model.8.410
ANKDD1A	evm.model.chr19.173	evm.model.12.315
ANKEF1	evm.model.chr10.1302	evm.model.3.1049
ANKFN1	evm.model.chr28.386	evm.model.19.169
ANKFY1	evm.model.chr30.182	evm.model.21.62
ANKH	evm.model.chr20.287	evm.model.2.707
ANKIB1	evm.model.chr5.687	evm.model.2.1158
ANKLE2	evm.model.chr27.166	evm.model.18.308
ANKMY2	evm.model.chr5.519	evm.model.2.1096
ANKRA2	evm.model.ctg2245.2	evm.model.4.454
ANKRD1	evm.model.chr9.668	evm.model.8.269
ANKRD10	evm.model.chr4.1920	evm.model.1.1657
ANKRD12	evm.model.chr8.350	evm.model.2.519
ANKRD13A	evm.model.chr27.423	evm.model.18.23
ANKRD13B	evm.model.chr30.402	evm.model.21.192
ANKRD13C	evm.model.chr14.1083	evm.model.9.17
ANKRD13D	evm.model.chr2.1119	evm.model.6.398
ANKRD16	evm.model.chr3.68	evm.model.1.60
ANKRD17	evm.model.chr15.293	evm.model.5.502
ANKRD2	evm.model.chr9.768	evm.model.8.204
ANKRD22	evm.model.chr9.646	evm.model.8.283
ANKRD24	evm.model.chr35.251	evm.model.31.183
ANKRD27	evm.model.chr21.521	evm.model.13.371
ANKRD28	evm.model.chr5.338	evm.model.2.1029
ANKRD29	evm.model.chr8.206	evm.model.2.567
ANKRD33	evm.model.chr38.38	evm.model.32.53
ANKRD33B	evm.model.chr8.1100	evm.model.2.572
ANKRD34B	evm.model.chr23.226	evm.model.4.54
ANKRD34C	evm.model.chr19.47	evm.model.12.383
ANKRD37	evm.model.chr6.498	evm.model.5.237
ANKRD39	evm.model.ctg2663.32	evm.model.30.49
ANKRD40	evm.model.chr28.355	evm.model.19.148
ANKRD44	evm.model.chr7.47	evm.model.7.27
ANKRD46	evm.model.chr11.672	evm.model.2.134
ANKRD49	evm.model.chr13.1057	evm.model.1.2001
ANKRD50	evm.model.ctg1469.7	evm.model.5.426
ANKRD52	evm.model.ctg2777.13	evm.model.32.148
ANKRD54	evm.model.chr3.1917	evm.model.1.614
ANKRD55	evm.model.chr12.867	evm.model.4.540
ANKRD6	evm.model.chr1.1044	evm.model.3.387
ANKRD66	evm.model.chr1.312	evm.model.3.127
ANKRD7	evm.model.ctg124.1	evm.model.1.237
ANKRD9	evm.model.chr2.517	evm.model.6.174
ANKS1A	evm.model.chr34.335	evm.model.27.76
ANKS1B	evm.model.chr3.1507	evm.model.1.494
ANKS3	evm.model.chr25.583	evm.model.16.103
ANKS4B	evm.model.chr25.413	evm.model.16.359
ANKS6	evm.model.chr8.803	evm.model.2.643
ANKZF1	evm.model.chr7.862	evm.model.7.408
ANLN	evm.model.chr20.420	evm.model.2.787
ANO1	evm.model.chr2.2321	evm.model.6.751
ANO10	evm.model.chr5.159	evm.model.2.972
ANO2	evm.model.ctg523.1	evm.model.1.920
ANO3	evm.model.chr2.2037	evm.model.6.859
ANO4	evm.model.chr3.1490	evm.model.1.489
ANO5	evm.model.chr2.2060	evm.model.6.853
ANO6	evm.model.ctg1154.1	evm.model.1.292
ANO7	evm.model.chr16.511	evm.model.10.186
ANO8	evm.model.chr35.407	evm.model.31.86
ANO9	evm.model.chr2.1287	evm.model.6.530
ANOS1	evm.model.chr4.1442	evm.model.1.1510
ANP32A	evm.model.chr19.93	evm.model.12.361
ANP32E	evm.model.ctg1981.7	evm.model.24.174
ANTKMT	evm.model.chr25.610	evm.model.16.84
ANTXR1	evm.model.chr36.40	evm.model.30.11
ANTXR2	evm.model.chr15.330	evm.model.5.490
ANTXRL	evm.model.chr9.609	evm.model.8.301
ANXA1	evm.model.ctg1223.6	evm.model.4.369
ANXA10	evm.model.chr6.351	evm.model.5.292
ANXA11	evm.model.chr9.83	evm.model.8.371
ANXA13	evm.model.chr11.393	evm.model.2.207
ANXA2	evm.model.chr19.653	evm.model.12.93
ANXA4	evm.model.ctg486.13	evm.model.30.20
ANXA5	evm.model.chr15.459	evm.model.5.441
ANXA6	evm.model.chr24.574	evm.model.15.228
ANXA7	evm.model.chr9.212	evm.model.8.339
AOAH	evm.model.chr20.419	evm.model.2.786
AOX1	evm.model.chr9.554	evm.model.7.13
AP1AR	evm.model.chr6.1141	evm.model.5.24
AP1M1	evm.model.chr35.310	evm.model.31.151
AP1S2	evm.model.chr4.1298	evm.model.1.1480
AP1S3	evm.model.chr16.812	evm.model.10.55
AP2A2	evm.model.chr2.1739	evm.model.6.732
AP2B1	evm.model.chr30.263	evm.model.21.105
AP3B1	evm.model.chr12.662	evm.model.4.480
AP3B2	evm.model.chr19.458	evm.model.12.189
AP3D1	evm.model.chr35.109	evm.model.31.260
AP3M1	evm.model.chr9.175	evm.model.8.352
AP3M2	evm.model.chr36.270	evm.model.30.187
AP3S1	evm.model.chr23.476	evm.model.4.155
AP3S2	evm.model.chr19.42	evm.model.12.388
AP4B1	evm.model.chr34.33	evm.model.27.241
AP4E1	evm.model.chr19.784	evm.model.12.25
AP4S1	evm.model.chr2.1663	evm.model.6.704
AP5M1	evm.model.chr2.212	evm.model.6.77
AP5Z1	evm.model.chr25.262	evm.model.16.283
APAF1	evm.model.chr3.1509	evm.model.1.495
APBA1	evm.model.chr12.228	evm.model.4.356
APBA2	evm.model.chr19.677	evm.model.12.78
APBA3	evm.model.chr35.152	evm.model.31.231
APBB1	evm.model.chr13.955	evm.model.1.2156
APBB2	evm.model.chr15.134	evm.model.5.829
APBB3	evm.model.chr24.374	evm.model.15.122
APC	evm.model.chr23.626	evm.model.4.198
APC2	evm.model.chr35.446	evm.model.31.57
APCDD1	evm.model.chr8.368	evm.model.2.513
APH1A	evm.model.ctg1981.5	evm.model.24.172
API5	evm.model.chr2.2201	evm.model.6.782
APLF	evm.model.chr10.1204	evm.model.3.1051
APLNR	evm.model.ctg760.1	evm.model.6.818
APLP2	evm.model.chr31.233	evm.model.25.127
APOA4	evm.model.chr31.442	evm.model.25.27
APOB	evm.model.chr1.442	evm.model.3.165
APOBEC1	evm.model.chr4.428	evm.model.1.957
APOBEC2	evm.model.chr34.361	evm.model.27.56
APOC3	evm.model.chr31.441	evm.model.25.26
APOLD1	evm.model.ctg1685.27	evm.model.1.436
APOO	evm.model.chr4.1156	evm.model.1.1366
APPBP2	evm.model.chr30.546	evm.model.21.259
APPL1	evm.model.ctg51.1	evm.model.11.2
APPL2	evm.model.chr3.2060	evm.model.1.676
APTX	evm.model.chr23.406	evm.model.4.132
AQP1	evm.model.chr5.1294	evm.model.2.1337
AQP11	evm.model.chr13.697	evm.model.1.2065
AQP2	evm.model.chr38.92	evm.model.32.10
AQP3	evm.model.chr12.1338	evm.model.4.700
AQP4	evm.model.chr8.167	evm.model.2.396
AQP5	evm.model.chr38.91	evm.model.32.11
AQP8	evm.model.chr25.74	evm.model.16.177
AQP9	evm.model.chr19.711	evm.model.12.59
AQR	evm.model.chr2.1616	evm.model.6.692
AR	evm.model.ctg1041.2	evm.model.14.12
ARAP1	evm.model.ctg2840.7	evm.model.1.2118
ARAP2	evm.model.chr15.67	evm.model.5.797
ARAP3	evm.model.chr24.245	evm.model.15.81
ARC	evm.model.ctg248.3	evm.model.2.273
AREG	evm.model.chr15.313	evm.model.5.495
AREL1	evm.model.chr2.905	evm.model.6.325
ARF1	evm.model.chr5.1357	evm.model.2.1363
ARF4	evm.model.chr18.116	evm.model.11.171
ARF6	evm.model.chr2.100	evm.model.6.26
ARFGAP1	evm.model.chr26.73	evm.model.17.131
ARFGAP2	evm.model.chr2.1309	evm.model.6.546
ARFGAP3	evm.model.chr17.603	evm.model.1.876
ARFGEF1	evm.model.chr11.1133	evm.model.2.320
ARFGEF2	evm.model.chr26.292	evm.model.17.272
ARFGEF3	evm.model.chr1.2108	evm.model.3.572
ARFIP1	evm.model.chr6.213	evm.model.5.343
ARFRP1	evm.model.chr26.32	evm.model.17.104
ARG2	evm.model.chr2.1552	evm.model.6.659
ARGLU1	evm.model.chr4.1980	evm.model.1.1665
ARHGAP1	evm.model.chr2.1317	evm.model.6.552
ARHGAP15	evm.model.chr7.979	evm.model.7.467
ARHGAP17	evm.model.chr25.77	evm.model.16.179
ARHGAP18	evm.model.chr1.2009	evm.model.3.527
ARHGAP19	evm.model.chr9.776	evm.model.8.196
ARHGAP20	evm.model.chr13.1373	evm.model.1.1948
ARHGAP22	evm.model.chr9.621	evm.model.8.294
ARHGAP23	evm.model.chr37.411	evm.model.28.217
ARHGAP24	evm.model.chr15.392	evm.model.5.474
ARHGAP25	evm.model.chr36.53	evm.model.30.14
ARHGAP26	evm.model.chr24.776	evm.model.15.341
ARHGAP27	evm.model.ctg784.10	evm.model.28.18
ARHGAP28	evm.model.chr8.329	evm.model.2.526
ARHGAP29	evm.model.chr14.406	evm.model.9.493
ARHGAP31	evm.model.chr4.97	evm.model.1.1090
ARHGAP32	evm.model.chr31.220	evm.model.25.132
ARHGAP40	evm.model.chr26.468	evm.model.17.339
ARHGAP44	evm.model.chr28.156	evm.model.19.33
ARHGAP45	evm.model.chr35.473	evm.model.31.40
ARHGAP5	evm.model.chr2.1676	evm.model.6.709
ARHGAP6	evm.model.chr4.1386	evm.model.1.1502
ARHGAP8	evm.model.chr17.689	evm.model.1.835
ARHGDIA	evm.model.chr28.529	evm.model.19.293
ARHGDIB	evm.model.chr3.1465	evm.model.1.477
ARHGDIG	evm.model.chr25.527	evm.model.16.132
ARHGEF10	evm.model.chr1.1222	evm.model.3.259
ARHGEF10L	evm.model.ctg1682.15	evm.model.22.48
ARHGEF12	evm.model.chr31.347	evm.model.25.89
ARHGEF16	evm.model.chr32.64	evm.model.22.207
ARHGEF17	evm.model.ctg2544.9	evm.model.1.2091
ARHGEF18	evm.model.chr35.340	evm.model.31.137
ARHGEF26	evm.model.chr16.78	evm.model.10.425
ARHGEF28	evm.model.ctg2245.7	evm.model.4.455
ARHGEF33	evm.model.chr10.969	evm.model.3.1096
ARHGEF37	evm.model.chr24.15	evm.model.15.6
ARHGEF38	evm.model.chr6.1070	evm.model.5.55
ARHGEF39	evm.model.chr12.1194	evm.model.4.635
ARHGEF4	evm.model.chr16.482	evm.model.10.203
ARHGEF5	evm.model.chr17.469	evm.model.1.916
ARHGEF6	evm.model.chr22.202	evm.model.14.84
ARHGEF7	evm.model.chr4.1921	evm.model.1.1658
ARHGEF9	evm.model.chr22.567	evm.model.14.278
ARID1A	evm.model.chr33.248	evm.model.26.84
ARID1B	evm.model.chr1.2234	evm.model.3.605
ARID2	evm.model.chr3.1069	evm.model.1.293
ARID3A	evm.model.chr35.479	evm.model.31.34
ARID3B	evm.model.chr19.533	evm.model.12.154
ARID3C	evm.model.chr12.1298	evm.model.4.682
ARID4B	evm.model.chr1.2465	evm.model.3.746
ARID5B	evm.model.chr9.265	evm.model.8.417
ARIH1	evm.model.chr19.477	evm.model.12.180
ARIH2	evm.model.chr18.516	evm.model.11.248
ARL1	evm.model.chr3.1486	evm.model.1.486
ARL13B	evm.model.chr17.168	evm.model.1.1197
ARL14	evm.model.chr16.33	evm.model.10.392
ARL14EPL	evm.model.chr23.474	evm.model.4.158
ARL15	evm.model.chr12.915	evm.model.4.559
ARL16	evm.model.chr28.538	evm.model.19.285
ARL3	evm.model.chr9.826	evm.model.8.165
ARL4A	evm.model.chr5.547	evm.model.2.1107
ARL4C	evm.model.chr7.332	evm.model.7.105
ARL5A	evm.model.chr7.1065	evm.model.7.489
ARL5B	evm.model.chr5.809	evm.model.2.1200
ARL6IP5	evm.model.chr18.609	evm.model.11.283
ARL8A	evm.model.chr34.291	evm.model.27.105
ARL8B	evm.model.chr18.710	evm.model.11.319
ARMC10	evm.model.chr3.475	evm.model.1.147
ARMC12	evm.model.chr34.312	evm.model.27.90
ARMC3	evm.model.chr5.860	evm.model.2.1210
ARMC6	evm.model.chr35.372	evm.model.31.107
ARMC7	evm.model.chr28.318	evm.model.19.116
ARMC8	evm.model.chr16.605	evm.model.10.124
ARMC9	evm.model.chr16.337	evm.model.10.280
ARMH3	evm.model.chr9.785	evm.model.8.190
ARMH4	evm.model.chr2.222	evm.model.6.81
ARMT1	evm.model.chr1.2313	evm.model.3.623
ARNT	evm.model.ctg2566.28	evm.model.24.259
ARNT2	evm.model.chr19.320	evm.model.12.249
ARNTL	evm.model.chr2.1936	evm.model.6.923
ARNTL2	evm.model.chr17.590	evm.model.1.882
ARPC1A	evm.model.chr25.235	evm.model.16.271
ARPC1B	evm.model.chr25.234	evm.model.16.270
ARPP19	evm.model.chr19.756	evm.model.12.35
ARPP21	evm.model.chr20.113	evm.model.2.743
ARR3	evm.model.chr22.77	evm.model.14.27
ARRDC1	evm.model.chr29.170	evm.model.20.217
ARRDC3	evm.model.ctg683.1	evm.model.4.15
ARRDC4	evm.model.chr19.214	evm.model.12.294
ARSA	evm.model.chr3.15	evm.model.1.7
ARSG	evm.model.chr28.461	evm.model.19.215
ARSI	evm.model.chr24.589	evm.model.15.240
ARSJ	evm.model.chr6.1162	evm.model.5.16
ARSK	evm.model.chr23.110	evm.model.4.23
ART4	evm.model.chr3.1458	evm.model.1.475
ARVCF	evm.model.chr27.152	evm.model.18.301
ARX	evm.model.chr4.1137	evm.model.1.1375
AS3MT	evm.model.chr9.830	evm.model.8.161
ASAP1	evm.model.chr11.275	evm.model.2.231
ASAP2	evm.model.chr1.690	evm.model.3.223
ASAP3	evm.model.chr33.278	evm.model.26.58
ASB1	evm.model.chr7.317	evm.model.7.113
ASB10	evm.model.chr5.1478	evm.model.2.1434
ASB12	evm.model.chr22.582	evm.model.14.276
ASB13	evm.model.chr3.72	evm.model.1.63
ASB15	evm.model.chr3.893	evm.model.1.221
ASB2	evm.model.chr2.653	evm.model.6.230
ASB3	evm.model.chr10.874	evm.model.3.1245
ASB4	evm.model.chr5.638	evm.model.2.1136
ASB5	evm.model.chr6.418	evm.model.5.267
ASB6	evm.model.chr29.325	evm.model.20.142
ASB7	evm.model.chr19.188	evm.model.12.306
ASCC1	evm.model.chr9.385	evm.model.8.473
ASCC2	evm.model.chr27.79	evm.model.18.173
ASCC3	evm.model.chr1.1582	evm.model.3.416
ASCL1	evm.model.chr3.2099	evm.model.1.697
ASH1L	evm.model.chr31.82	evm.model.24.91
ASH2L	evm.model.chr36.221	evm.model.30.165
ASIC1	evm.model.chr38.59	evm.model.32.69
ASIC2	evm.model.chr37.18	evm.model.28.3
ASIC3	evm.model.chr5.1488	evm.model.2.1425
ASIC4	evm.model.chr7.648	evm.model.7.303
ASIC5	evm.model.chr6.249	evm.model.5.320
ASNS	evm.model.chr5.611	evm.model.2.1124
ASNSD1	evm.model.chr7.117	evm.model.7.55
ASPA	evm.model.chr30.461	evm.model.21.222
ASPG	evm.model.chr2.463	evm.model.6.152
ASPH	evm.model.chr11.1207	evm.model.2.350
ASPHD2	evm.model.chr27.439	evm.model.18.16
ASPM	evm.model.chr14.251	evm.model.9.427
ASPN	evm.model.chr18.345	evm.model.11.67
ASPSCR1	evm.model.chr28.517	evm.model.19.303
ASRGL1	evm.model.chr1.1472	evm.model.3.307
ASS1	evm.model.chr29.345	evm.model.20.130
ASTE1	evm.model.chr5.110	evm.model.2.956
ASXL1	evm.model.chr26.733	evm.model.17.55
ASXL2	evm.model.chr1.45	evm.model.3.37
ASXL3	evm.model.chr8.81	evm.model.2.414
ASZ1	evm.model.chr3.966	evm.model.1.242
ATAD1	evm.model.chr9.474	evm.model.8.503
ATAD2B	evm.model.chr1.376	evm.model.3.161
ATAD3A	evm.model.chr32.139	evm.model.22.141
ATAD5	evm.model.chr28.413	evm.model.19.183
ATCAY	evm.model.chr35.53	evm.model.43.3
ATE1	evm.model.chr9.1169	evm.model.8.66
ATF1	evm.model.chr38.49	evm.model.32.61
ATF2	evm.model.chr7.510	evm.model.7.221
ATF3	evm.model.chr10.646	evm.model.3.994
ATF4	evm.model.chr3.1857	evm.model.1.649
ATG10	evm.model.chr23.211	evm.model.4.64
ATG13	evm.model.chr2.1318	evm.model.6.553
ATG14	evm.model.chr2.190	evm.model.6.67
ATG2B	evm.model.chr2.619	evm.model.6.212
ATG4B	evm.model.chr16.526	evm.model.10.175
ATG4C	evm.model.chr14.1182	evm.model.9.52
ATG5	evm.model.chr1.1690	evm.model.3.422
ATG7	evm.model.chr18.389	evm.model.11.55
ATIC	evm.model.chr7.212	evm.model.7.90
ATL1	evm.model.chr2.113	evm.model.6.32
ATM	evm.model.chr13.1414	evm.model.1.1957
ATMIN	evm.model.chr21.546	evm.model.13.115
ATN1	evm.model.chr4.265	evm.model.1.1008
ATOH7	evm.model.chr9.319	evm.model.8.434
ATOH8	evm.model.ctg1098.3	evm.model.5.663
ATOX1	evm.model.chr24.562	evm.model.15.221
ATP10B	evm.model.chr24.43	evm.model.15.20
ATP10D	evm.model.chr15.179	evm.model.5.809
ATP11A	evm.model.chr4.1886	evm.model.1.1645
ATP11B	evm.model.chr16.258	evm.model.10.331
ATP11C	evm.model.chr22.186	evm.model.14.77
ATP12A	evm.model.chr31.313	evm.model.25.102
ATP13A1	evm.model.ctg2191.3	evm.model.24.295
ATP13A2	evm.model.chr32.405	evm.model.22.44
ATP13A3	evm.model.chr16.434	evm.model.10.226
ATP1A1	evm.model.chr4.23	evm.model.1.1079
ATP1B1	evm.model.chr4.202	evm.model.1.1126
ATP1B3	evm.model.chr16.883	evm.model.10.22
ATP1B4	evm.model.chr22.395	evm.model.14.338
ATP23	evm.model.chr3.1092	evm.model.1.300
ATP2A2	evm.model.chr27.315	evm.model.18.101
ATP2A3	evm.model.chr30.187	evm.model.21.65
ATP2B2	evm.model.chr18.370	evm.model.11.60
ATP2B4	evm.model.chr34.186	evm.model.27.126
ATP2C1	evm.model.chr5.111	evm.model.2.957
ATP2C2	evm.model.chr21.577	evm.model.13.91
ATP4A	evm.model.ctg1541.4	evm.model.54.2
ATP4B	evm.model.chr36.33	evm.model.1.1636
ATP5F1A	evm.model.chr12.1452	evm.model.4.720
ATP5F1B	evm.model.ctg2777.1	evm.model.32.163
ATP5F1C	evm.model.chr3.188	evm.model.1.92
ATP5F1D	evm.model.chr35.464	evm.model.31.47
ATP5F1E	evm.model.chr26.160	evm.model.17.168
ATP5IF1	evm.model.chr33.430	evm.model.26.8
ATP5MF	evm.model.chr25.229	evm.model.16.265
ATP5PB	evm.model.chr34.78	evm.model.27.200
ATP5PD	evm.model.chr28.321	evm.model.19.119
ATP5PF	evm.model.chr4.597	evm.model.1.1266
ATP5PO	evm.model.chr4.697	evm.model.1.1311
ATP6AP1	evm.model.chr3.895	evm.model.1.224
ATP6AP1L	evm.model.chr23.209	evm.model.4.66
ATP6AP2	evm.model.chr4.949	evm.model.1.1402
ATP6V0A1	evm.model.chr37.333	evm.model.28.203
ATP6V0A2	evm.model.chr27.272	evm.model.18.123
ATP6V0A4	evm.model.chr3.2159	evm.model.1.721
ATP6V0B	evm.model.chr14.851	evm.model.9.205
ATP6V0C	evm.model.chr25.698	evm.model.16.49
ATP6V0D1	evm.model.chr21.237	evm.model.13.243
ATP6V0D2	evm.model.chr11.827	evm.model.2.65
ATP6V0E2	evm.model.chr9.745	evm.model.8.223
ATP6V1A	evm.model.chr4.70	evm.model.1.1054
ATP6V1B1	evm.model.ctg1127.8	evm.model.5.580
ATP6V1B2	evm.model.chr36.190	evm.model.30.144
ATP6V1C1	evm.model.chr11.639	evm.model.2.148
ATP6V1C2	evm.model.chr1.652	evm.model.3.211
ATP6V1D	evm.model.chr2.1559	evm.model.6.666
ATP6V1E1	evm.model.chr3.2332	evm.model.1.794
ATP6V1G1	evm.model.chr29.204	evm.model.20.207
ATP6V1G3	evm.model.chr14.264	evm.model.9.433
ATP6V1H	evm.model.chr11.1300	evm.model.2.386
ATP7A	evm.model.chr22.526	evm.model.14.300
ATP7B	evm.model.chr13.203	evm.model.1.1832
ATP8B1	evm.model.chr12.1580	evm.model.4.770
ATP8B2	evm.model.chr31.37	evm.model.24.59
ATP8B3	evm.model.chr35.134	evm.model.31.251
ATP9A	evm.model.chr26.246	evm.model.17.210
ATPAF1	evm.model.chr14.936	evm.model.9.153
ATPAF2	evm.model.chr25.189	evm.model.16.244
ATPSCKMT	evm.model.chr8.1087	evm.model.2.581
ATR	evm.model.chr16.892	evm.model.10.18
ATRX	evm.model.chr22.528	evm.model.14.299
ATXN1	evm.model.chr20.961	evm.model.2.864
ATXN10	evm.model.chr17.735	evm.model.1.845
ATXN1L	evm.model.chr21.700	evm.model.13.11
ATXN3	evm.model.chr2.681	evm.model.6.245
ATXN7	evm.model.chr18.563	evm.model.11.269
ATXN7L1	evm.model.chr3.529	evm.model.1.166
AUH	evm.model.chr23.1054	evm.model.4.298
AUP1	evm.model.ctg2468.7	evm.model.5.541
AURKA	evm.model.chr26.212	evm.model.17.195
AURKAIP1	evm.model.chr32.147	evm.model.22.146
AUTS2	evm.model.chr30.110	evm.model.21.42
AVEN	evm.model.chr2.1586	evm.model.6.678
AVL9	evm.model.chr20.463	evm.model.2.801
AVPI1	evm.model.chr9.762	evm.model.8.208
AVPR1A	evm.model.ctg995.4	evm.model.1.308
AVPR1B	evm.model.chr34.129	evm.model.27.233
AXDND1	evm.model.chr14.641	evm.model.9.332
AXIN1	evm.model.chr25.525	evm.model.16.134
AXIN2	evm.model.chr28.455	evm.model.19.209
AZI2	evm.model.chr5.217	evm.model.2.991
AZIN1	evm.model.chr11.642	evm.model.2.147
AZIN2	evm.model.chr33.65	evm.model.26.200
B3GALNT2	evm.model.chr1.2462	evm.model.3.749
B3GALT1	evm.model.chr7.581	evm.model.7.270
B3GALT5	evm.model.chr4.783	evm.model.1.1349
B3GALT6	evm.model.chr32.165	evm.model.22.156
B3GALT9	evm.model.chr29.510	evm.model.20.52
B3GAT1	evm.model.chr31.306	evm.model.25.107
B3GAT2	evm.model.chr1.1453	evm.model.3.304
B3GLCT	evm.model.chr13.49	evm.model.1.1880
B3GNT7	evm.model.chr16.335	evm.model.10.281
B3GNT9	evm.model.chr21.300	evm.model.13.284
B3GNTL1	evm.model.chr28.204	evm.model.19.45
B4GALNT3	evm.model.chr3.2278	evm.model.1.778
B4GALT2	evm.model.chr14.852	evm.model.9.204
B4GALT3	evm.model.ctg2636.2	evm.model.24.215
B4GALT4	evm.model.chr4.3	evm.model.1.1088
B4GALT5	evm.model.chr26.282	evm.model.17.266
B4GALT6	evm.model.chr8.106	evm.model.2.404
B4GALT7	evm.model.chr24.429	evm.model.15.147
B9D1	evm.model.chr25.163	evm.model.16.226
BACE1	evm.model.chr31.433	evm.model.25.18
BACE2	evm.model.chr4.809	evm.model.1.1353
BACH1	evm.model.chr4.625	evm.model.1.1279
BACH2	evm.model.chr1.1051	evm.model.3.392
BAG1	evm.model.chr8.862	evm.model.2.627
BAG2	evm.model.chr1.1343	evm.model.3.286
BAG3	evm.model.chr9.1190	evm.model.8.74
BAG5	evm.model.chr2.470	evm.model.6.158
BAHCC1	evm.model.chr28.645	evm.model.19.248
BAHD1	evm.model.chr2.1258	evm.model.6.512
BAIAP2L2	evm.model.chr3.1907	evm.model.1.622
BAK1	evm.model.chr34.360	evm.model.27.58
BAMBI	evm.model.chr5.942	evm.model.2.1239
BANK1	evm.model.chr6.1019	evm.model.5.77
BAP1	evm.model.chr18.140	evm.model.11.162
BARD1	evm.model.chr7.205	evm.model.7.88
BARHL1	evm.model.chr29.399	evm.model.20.106
BARHL2	evm.model.chr14.454	evm.model.9.518
BARX1	evm.model.chr18.438	evm.model.11.26
BARX2	evm.model.chr31.228	evm.model.25.130
BASP1	evm.model.chr20.326	evm.model.2.701
BATF	evm.model.chr2.881	evm.model.6.310
BATF3	evm.model.chr10.645	evm.model.3.993
BAZ1A	evm.model.chr2.973	evm.model.6.461
BAZ1B	evm.model.chr30.32	evm.model.21.13
BAZ2A	evm.model.ctg2777.2	evm.model.32.162
BAZ2B	evm.model.chr7.1123	evm.model.7.512
BBIP1	evm.model.chr9.923	evm.model.8.129
BBOF1	evm.model.chr2.919	evm.model.6.493
BBOX1	evm.model.chr2.2030	evm.model.6.863
BBS10	evm.model.chr3.1306	evm.model.1.370
BBS12	evm.model.chr15.477	evm.model.5.432
BBS2	evm.model.chr21.287	evm.model.13.276
BBS4	evm.model.chr19.481	evm.model.12.179
BBS7	evm.model.chr15.462	evm.model.5.438
BCAN	evm.model.chr31.27	evm.model.24.138
BCAR1	evm.model.chr21.279	evm.model.13.270
BCAR3	evm.model.chr14.416	evm.model.9.498
BCAS1	evm.model.chr26.227	evm.model.17.203
BCAS2	evm.model.chr34.23	evm.model.27.245
BCAS3	evm.model.chr30.527	evm.model.21.257
BCAS4	evm.model.chr26.258	evm.model.17.217
BCAT1	evm.model.chr17.487	evm.model.1.909
BCHE	evm.model.chr16.12	evm.model.10.383
BCKDHB	evm.model.chr1.936	evm.model.3.340
BCL10	evm.model.chr14.740	evm.model.9.259
BCL11A	evm.model.chr10.801	evm.model.3.1206
BCL11B	evm.model.chr2.580	evm.model.6.206
BCL2	evm.model.chr8.1223	evm.model.2.667
BCL2L1	evm.model.chr26.757	evm.model.17.70
BCL2L10	evm.model.chr19.759	evm.model.12.32
BCL2L11	evm.model.chr10.880	evm.model.3.1240
BCL2L13	evm.model.chr3.2333	evm.model.1.795
BCL2L14	evm.model.chr17.787	evm.model.1.858
BCL6	evm.model.ctg1195.5	evm.model.10.258
BCL7A	evm.model.chr27.337	evm.model.18.85
BCL7B	evm.model.chr30.22	evm.model.21.10
BCL9	evm.model.chr17.270	evm.model.1.1226
BCL9L	evm.model.ctg2516.14	evm.model.25.55
BCLAF1	evm.model.chr1.2081	evm.model.3.559
BCLAF3	evm.model.chr4.1208	evm.model.1.1458
BCO1	evm.model.chr21.553	evm.model.13.109
BCO2	evm.model.chr31.398	evm.model.25.8
BCOR	evm.model.chr4.954	evm.model.1.1400
BCORL1	evm.model.chr22.702	evm.model.14.231
BCR	evm.model.chr27.556	evm.model.18.238
BDH1	evm.model.chr16.448	evm.model.10.218
BDKRB1	evm.model.chr2.620	evm.model.6.213
BDKRB2	evm.model.chr2.621	evm.model.6.214
BDNF	evm.model.chr2.2020	evm.model.6.867
BDP1	evm.model.chr23.492	evm.model.4.149
BEAN1	evm.model.chr21.45	evm.model.13.138
BECN1	evm.model.chr37.309	evm.model.28.106
BEND2	evm.model.chr4.1243	evm.model.1.1470
BEND3	evm.model.chr1.1697	evm.model.3.428
BEND4	evm.model.chr15.148	evm.model.5.822
BEND5	evm.model.chr14.965	evm.model.9.138
BEND7	evm.model.chr3.309	evm.model.1.109
BEST3	evm.model.chr3.1236	evm.model.1.349
BEST4	evm.model.chr14.872	evm.model.9.194
BET1L	evm.model.chr2.1303	evm.model.6.542
BFAR	evm.model.chr25.860	evm.model.16.4
BFSP1	evm.model.chr10.1234	evm.model.3.1168
BFSP2	evm.model.chr5.87	evm.model.2.944
BHLHE22	evm.model.chr11.1179	evm.model.2.340
BHLHE23	evm.model.chr26.88	evm.model.17.136
BHLHE40	evm.model.chr18.708	evm.model.11.318
BHLHE41	evm.model.chr17.558	evm.model.1.891
BICC1	evm.model.chr9.238	evm.model.8.408
BICDL1	evm.model.chr27.493	evm.model.34.4
BICRAL	evm.model.chr10.398	evm.model.3.913
BID	evm.model.chr3.2335	evm.model.1.796
BIN2	evm.model.chr38.84	evm.model.32.16
BIN3	evm.model.chr36.157	evm.model.30.117
BIRC5	evm.model.chr10.1075	evm.model.3.1150
BIRC6	evm.model.chr10.129	evm.model.3.817
BIRC7	evm.model.chr26.76	evm.model.17.133
BIVM	evm.model.chr4.2045	evm.model.1.1670
BLK	evm.model.chr1.207	evm.model.3.99
BLM	evm.model.chr19.54	evm.model.12.380
BLMH	evm.model.chr30.423	evm.model.21.199
BLNK	evm.model.chr9.718	evm.model.8.240
BLOC1S2	evm.model.chr9.588	evm.model.8.311
BLOC1S4	evm.model.chr8.756	evm.model.2.449
BLOC1S5	evm.model.chr20.208	evm.model.2.725
BLOC1S6	evm.model.chr19.853	evm.model.12.20
BLVRA	evm.model.chr20.572	evm.model.2.834
BLZF1	evm.model.chr4.197	evm.model.1.1124
BMF	evm.model.chr2.1566	evm.model.6.669
BMP1	evm.model.chr36.168	evm.model.30.125
BMP10	evm.model.chr36.49	evm.model.30.13
BMP15	evm.model.chr22.657	evm.model.14.249
BMP2	evm.model.chr10.1347	evm.model.3.1180
BMP2K	evm.model.chr15.319	evm.model.5.492
BMP3	evm.model.chr15.338	evm.model.5.485
BMP5	evm.model.chr1.1333	evm.model.3.279
BMP6	evm.model.chr20.212	evm.model.2.723
BMP8A	evm.model.chr33.58	evm.model.26.203
BMPER	evm.model.chr20.443	evm.model.2.794
BMPR1A	evm.model.chr9.14	evm.model.8.397
BMPR1B	evm.model.chr6.940	evm.model.5.105
BMS1	evm.model.chr9.79	evm.model.8.376
BMT2	evm.model.chr15.1020	evm.model.1.258
BMX	evm.model.chr4.1303	evm.model.1.1484
BNC1	evm.model.chr19.343	evm.model.12.232
BNC2	evm.model.ctg1298.1	evm.model.4.393
BNIP1	evm.model.chr24.401	evm.model.15.134
BNIP2	evm.model.chr19.661	evm.model.12.90
BOC	evm.model.chr4.181	evm.model.1.1114
BOD1	evm.model.chr24.410	evm.model.15.137
BOD1L1	evm.model.ctg370.1	evm.model.5.755
BOK	evm.model.chr16.502	evm.model.10.192
BOP1	evm.model.ctg11.10	evm.model.2.7
BORA	evm.model.chr13.568	evm.model.1.1743
BORCS5	evm.model.chr17.799	evm.model.1.861
BORCS8	evm.model.chr35.380	evm.model.31.102
BPGM	evm.model.chr3.2360	evm.model.1.804
BPIFB2	evm.model.chr26.718	evm.model.17.49
BPIFC	evm.model.chr3.2030	evm.model.1.565
BPNT1	evm.model.chr10.549	evm.model.3.967
BPNT2	evm.model.chr11.1252	evm.model.2.365
BPTF	evm.model.chr28.435	evm.model.19.199
BRAT1	evm.model.chr25.276	evm.model.16.292
BRCA1	evm.model.chr37.290	evm.model.28.118
BRCA2	evm.model.chr13.64	evm.model.1.1876
BRCC3	evm.model.chr22.330	evm.model.14.140
BRD1	evm.model.chr3.717	evm.model.1.203
BRD3	evm.model.chr29.444	evm.model.20.79
BRD4	evm.model.ctg2666.6	evm.model.24.326
BRD7	evm.model.chr21.412	evm.model.13.331
BRDT	evm.model.chr14.438	evm.model.9.513
BRF1	evm.model.chr2.365	evm.model.6.129
BRF2	evm.model.chr36.215	evm.model.30.158
BRICD5	evm.model.chr25.86	evm.model.16.185
BRINP2	evm.model.chr14.616	evm.model.9.325
BRINP3	evm.model.chr14.534	evm.model.9.302
BRIP1	evm.model.chr30.523	evm.model.21.254
BRIX1	evm.model.chr12.1128	evm.model.4.617
BRMS1L	evm.model.chr2.960	evm.model.6.470
BROX	evm.model.chr10.495	evm.model.3.952
BRPF1	evm.model.chr18.9	evm.model.11.228
BRPF3	evm.model.chr34.306	evm.model.27.97
BRWD1	evm.model.chr4.731	evm.model.1.1345
BRWD3	evm.model.chr22.46	evm.model.14.46
BSDC1	evm.model.chr33.84	evm.model.26.186
BSG	evm.model.chr35.495	evm.model.31.19
BSN	evm.model.chr18.301	evm.model.11.86
BSND	evm.model.chr14.1099	evm.model.9.82
BSPRY	evm.model.chr29.130	evm.model.20.244
BST1	evm.model.chr15.651	evm.model.5.760
BSX	evm.model.chr31.321	evm.model.25.98
BTAF1	evm.model.chr9.711	evm.model.8.244
BTBD1	evm.model.chr19.347	evm.model.12.229
BTBD10	evm.model.chr2.1937	evm.model.6.922
BTBD11	evm.model.chr3.2035	evm.model.1.559
BTBD17	evm.model.chr28.632	evm.model.19.237
BTBD19	evm.model.chr14.876	evm.model.9.190
BTBD2	evm.model.chr35.117	evm.model.31.258
BTBD3	evm.model.chr10.1288	evm.model.3.1041
BTBD8	evm.model.chr14.435	evm.model.9.511
BTBD9	evm.model.chr10.220	evm.model.3.854
BTC	evm.model.chr6.606	evm.model.5.198
BTD	evm.model.chr5.339	evm.model.2.1030
BTF3L4	evm.model.chr14.998	evm.model.9.122
BTG1	evm.model.chr3.1607	evm.model.1.527
BTG2	evm.model.chr34.195	evm.model.27.131
BTG4	evm.model.chr31.384	evm.model.25.66
BTK	evm.model.chr22.348	evm.model.14.156
BTLA	evm.model.chr17.152	evm.model.1.1191
BUB1	evm.model.chr10.878	evm.model.3.1241
BUB1B	evm.model.chr2.1244	evm.model.6.504
BUB3	evm.model.chr9.1150	evm.model.8.51
BUD13	evm.model.chr31.444	evm.model.25.29
BUD23	evm.model.chr30.13	evm.model.21.6
BUD31	evm.model.chr25.232	evm.model.16.268
BVES	evm.model.chr1.1675	evm.model.3.419
BYSL	evm.model.chr34.209	evm.model.27.136
BZW1	evm.model.chr9.550	evm.model.7.12
BZW2	evm.model.chr5.516	evm.model.2.1095
C11H15orf40	evm.model.chr19.348	evm.model.12.228
C11H15orf61	evm.model.chr19.108	evm.model.12.352
C12H16orf70	evm.model.chr21.299	evm.model.13.283
C12H16orf87	evm.model.chr21.449	evm.model.13.350
C12H19orf12	evm.model.chr21.471	evm.model.13.359
C13H3orf14	evm.model.chr18.551	evm.model.11.264
C14H5orf15	evm.model.chr24.705	evm.model.15.309
C15H16orf71	evm.model.chr25.586	evm.model.16.102
C15H16orf72	evm.model.chr25.811	evm.model.16.25
C15H7orf26	evm.model.chr25.541	evm.model.16.123
C15H7orf50	evm.model.chr25.340	evm.model.16.316
C16H12orf43	evm.model.chr27.527	evm.model.18.219
C16H12orf65	evm.model.chr27.286	evm.model.18.112
C16H22orf39	evm.model.chr27.652	evm.model.18.290
C18H9orf116	evm.model.chr29.480	evm.model.20.73
C18H9orf78	evm.model.chr29.333	evm.model.20.136
C19H17orf58	evm.model.chr28.434	evm.model.19.198
C19H17orf67	evm.model.chr28.388	evm.model.19.172
C19H17orf75	evm.model.chr28.418	evm.model.19.188
C1GALT1	evm.model.chr5.610	evm.model.2.1123
C1GALT1C1	evm.model.chr22.401	evm.model.14.334
C1H11orf54	evm.model.chr13.1069	evm.model.1.2010
C1H11orf87	evm.model.chr13.1392	evm.model.1.1952
C1H12orf29	evm.model.chr3.1671	evm.model.1.541
C1H12orf4	evm.model.chr4.468	evm.model.1.934
C1H12orf40	evm.model.chr3.586	evm.model.1.187
C1H12orf45	evm.model.chr3.2064	evm.model.1.679
C1H12orf50	evm.model.chr3.1673	evm.model.1.542
C1H12orf57	evm.model.chr4.266	evm.model.1.1007
C1H12orf66	evm.model.chr3.1165	evm.model.1.314
C1H12orf73	evm.model.chr3.2085	evm.model.1.690
C1H13orf42	evm.model.chr13.219	evm.model.1.1824
C1H21orf62	evm.model.chr4.668	evm.model.1.1297
C1H21orf91	evm.model.chr4.506	evm.model.1.1257
C1H22orf23	evm.model.chr3.1913	evm.model.1.617
C1H2orf49	evm.model.chr4.1811	evm.model.1.1609
C1H3orf38	evm.model.chr17.156	evm.model.1.1194
C1H3orf85	evm.model.chr17.116	evm.model.1.1179
C1QA	evm.model.chr32.361	evm.model.35.11
C1QB	evm.model.chr32.364	evm.model.35.9
C1QL1	evm.model.chr37.72	evm.model.28.36
C1QL3	evm.model.chr5.777	evm.model.2.1186
C1QL4	evm.model.ctg1371.14	evm.model.32.119
C1QTNF1	evm.model.chr28.558	evm.model.19.270
C1QTNF2	evm.model.chr24.35	evm.model.15.17
C1QTNF3	evm.model.chr12.1142	evm.model.4.621
C1QTNF4	evm.model.chr2.2134	evm.model.6.800
C1QTNF5	evm.model.chr31.369	evm.model.25.79
C1QTNF7	evm.model.chr15.655	evm.model.5.757
C1QTNF8	evm.model.chr25.150	evm.model.16.222
C1R	evm.model.chr4.274	evm.model.1.1001
C1S	evm.model.chr4.273	evm.model.1.1002
C20H17orf64	evm.model.chr30.547	evm.model.21.260
C22H1orf159	evm.model.chr32.172	evm.model.22.161
C22H1orf174	evm.model.chr32.52	evm.model.22.197
C22H1orf50	evm.model.ctg1012.4	evm.model.22.4
C23H2orf42	evm.model.chr36.98	evm.model.30.81
C23H8orf58	evm.model.chr36.158	evm.model.30.118
C24H1orf109	evm.model.chr33.193	evm.model.26.118
C24H1orf216	evm.model.chr33.141	evm.model.26.144
C24H1orf232	evm.model.chr33.230	evm.model.26.94
C25H11orf53	evm.model.chr31.380	evm.model.25.70
C26H1orf43	evm.model.chr31.34	evm.model.24.55
C27H1orf116	evm.model.chr34.116	evm.model.27.223
C27H6orf132	evm.model.chr34.82	evm.model.27.202
C29H19orf25	evm.model.chr35.443	evm.model.31.60
C29H19orf44	evm.model.chr35.315	evm.model.31.148
C2CD2	evm.model.chr4.821	evm.model.1.1450
C2CD2L	evm.model.ctg2516.2	evm.model.25.62
C2CD3	evm.model.chr13.842	evm.model.1.2100
C2CD4C	evm.model.chr35.501	evm.model.31.13
C2CD5	evm.model.chr17.524	evm.model.1.906
C2H18orf63	evm.model.chr8.691	evm.model.2.468
C2H5orf22	evm.model.chr8.1267	evm.model.2.654
C2H6orf62	evm.model.chr8.738	evm.model.2.454
C2H7orf25	evm.model.chr20.591	evm.model.2.827
C2H7orf31	evm.model.chr5.402	evm.model.2.1059
C2H8orf34	evm.model.chr2.2223	evm.model.2.317
C2H8orf76	evm.model.chr11.406	evm.model.2.202
C3	evm.model.ctg2545.20	evm.model.24.269
C3AR1	evm.model.chr4.423	evm.model.1.964
C3H1orf115	evm.model.chr10.538	evm.model.3.962
C3H1orf131	evm.model.chr1.2560	evm.model.3.707
C3H1orf198	evm.model.chr1.2553	evm.model.3.712
C3H2orf50	evm.model.chr1.644	evm.model.3.207
C3H6orf118	evm.model.chr1.2625	evm.model.3.675
C3H6orf163	evm.model.chr1.1012	evm.model.3.371
C3H6orf58	evm.model.chr1.1997	evm.model.3.522
C4H20orf194	evm.model.chr15.937	evm.model.5.609
C4H2orf81	evm.model.ctg1232.3	evm.model.5.559
C4H4orf19	evm.model.chr15.75	evm.model.5.854
C4H4orf33	evm.model.chr6.25	evm.model.5.413
C4H4orf47	evm.model.chr6.500	evm.model.5.235
C4H4orf54	evm.model.chr6.1001	evm.model.5.89
C5	evm.model.chr29.516	evm.model.20.47
C5H11orf16	evm.model.chr2.1860	evm.model.6.949
C5H11orf58	evm.model.chr2.1816	evm.model.6.907
C5H11orf96	evm.model.chr2.2187	evm.model.6.786
C5H14orf132	evm.model.chr2.623	evm.model.6.215
C6H10orf71	evm.model.chr9.630	evm.model.8.291
C6H10orf88	evm.model.chr9.1157	evm.model.8.59
C6H10orf90	evm.model.chr9.1114	evm.model.8.31
C7H2orf76	evm.model.chr7.881	evm.model.7.419
C7H2orf88	evm.model.chr7.106	evm.model.7.50
C8A	evm.model.chr14.1121	evm.model.9.75
C8B	evm.model.chr14.1124	evm.model.9.74
C8G	evm.model.chr29.64	evm.model.20.273
C8H1orf112	evm.model.chr14.70	evm.model.9.366
C8H1orf21	evm.model.chr14.685	evm.model.9.283
C8H1orf210	evm.model.chr14.818	evm.model.9.218
C9H3orf33	evm.model.chr16.71	evm.model.10.419
C9H3orf70	evm.model.chr16.602	evm.model.10.126
C9orf72	evm.model.chr23.334	evm.model.4.122
CA10	evm.model.chr28.369	evm.model.19.158
CA12	evm.model.chr19.619	evm.model.12.102
CA14	evm.model.ctg1981.4	evm.model.24.171
CA4	evm.model.chr30.550	evm.model.21.262
CA5A	evm.model.chr21.618	evm.model.36.1
CA7	evm.model.chr21.54	evm.model.13.145
CA8	evm.model.chr11.1220	evm.model.2.355
CAAP1	evm.model.chr23.320	evm.model.4.115
CAB39	evm.model.chr16.724	evm.model.10.86
CAB39L	evm.model.chr13.246	evm.model.1.1811
CABCOCO1	evm.model.chr9.263	evm.model.8.416
CABIN1	evm.model.chr27.578	evm.model.18.251
CABLES1	evm.model.chr8.212	evm.model.2.562
CABLES2	evm.model.chr26.117	evm.model.17.148
CABP1	evm.model.chr27.517	evm.model.18.213
CABP4	evm.model.chr2.1130	evm.model.6.388
CABP7	evm.model.chr27.83	evm.model.18.175
CACFD1	evm.model.chr29.430	evm.model.20.87
CACHD1	evm.model.chr14.1205	evm.model.9.46
CACNA1B	evm.model.chr29.186	evm.model.20.215
CACNA1C	evm.model.chr3.2316	evm.model.1.789
CACNA1D	evm.model.chr18.462	evm.model.11.12
CACNA1E	evm.model.chr14.20	evm.model.9.346
CACNA1G	evm.model.chr28.352	evm.model.19.146
CACNA1H	evm.model.chr25.161	evm.model.16.225
CACNA2D2	evm.model.chr18.189	evm.model.11.136
CACNA2D3	evm.model.chr18.473	evm.model.11.10
CACNB2	evm.model.chr5.807	evm.model.2.1198
CACNB3	evm.model.ctg2070.7	evm.model.32.40
CACNG1	evm.model.chr28.446	evm.model.19.204
CACNG2	evm.model.chr3.1964	evm.model.1.583
CACNG3	evm.model.chr25.59	evm.model.16.175
CACNG4	evm.model.chr28.447	evm.model.19.205
CACNG5	evm.model.chr28.448	evm.model.19.206
CACTIN	evm.model.chr35.148	evm.model.31.234
CACUL1	evm.model.chr9.1204	evm.model.8.84
CADM1	evm.model.chr31.458	evm.model.25.31
CADM2	evm.model.chr17.304	evm.model.1.1239
CADM3	evm.model.ctg1154.10	evm.model.24.198
CADPS2	evm.model.chr3.907	evm.model.1.226
CALB1	evm.model.chr11.784	evm.model.2.78
CALB2	evm.model.chr21.245	evm.model.13.250
CALCB	evm.model.chr2.1835	evm.model.6.910
CALCOCO2	evm.model.chr12.4	evm.model.28.247
CALCR	evm.model.chr5.667	evm.model.2.1148
CALD1	evm.model.chr3.2373	evm.model.1.805
CALHM1	evm.model.chr9.851	evm.model.8.154
CALHM2	evm.model.chr9.850	evm.model.8.155
CALHM3	evm.model.chr9.854	evm.model.8.153
CALHM4	evm.model.chr1.1858	evm.model.3.474
CALHM5	evm.model.chr1.1855	evm.model.3.472
CALM1	evm.model.chr2.705	evm.model.6.253
CALN1	evm.model.chr30.103	evm.model.21.40
CAMK1	evm.model.chr18.6	evm.model.11.230
CAMK1D	evm.model.chr3.292	evm.model.1.104
CAMK1G	evm.model.chr34.95	evm.model.27.212
CAMK2A	evm.model.chr24.591	evm.model.15.241
CAMK2N2	evm.model.chr16.287	evm.model.10.309
CAMKK1	evm.model.chr30.190	evm.model.21.68
CAMKK2	evm.model.chr27.320	evm.model.18.96
CAMKV	evm.model.chr18.292	evm.model.11.88
CAMLG	evm.model.chr24.689	evm.model.15.301
CAMSAP1	evm.model.chr29.507	evm.model.20.55
CAMSAP2	evm.model.chr14.282	evm.model.9.440
CAMTA1	evm.model.chr32.18	evm.model.22.177
CAND1	evm.model.chr3.1211	evm.model.1.332
CANT1	evm.model.chr28.557	evm.model.19.271
CANX	evm.model.chr24.612	evm.model.15.256
CAP1	evm.model.chr33.48	evm.model.26.213
CAP2	evm.model.chr20.997	evm.model.2.860
CAPG	evm.model.ctg2437.7	evm.model.30.34
CAPN10	evm.model.chr16.304	evm.model.10.300
CAPN11	evm.model.chr10.194	evm.model.3.840
CAPN15	evm.model.chr25.673	evm.model.16.61
CAPN2	evm.model.chr10.479	evm.model.3.947
CAPN3	evm.model.chr2.1414	evm.model.6.603
CAPN5	evm.model.chr13.774	evm.model.1.2069
CAPN6	evm.model.chr22.508	evm.model.14.307
CAPN7	evm.model.chr5.132	evm.model.2.962
CAPN8	evm.model.chr10.480	evm.model.3.948
CAPN9	evm.model.chr1.2550	evm.model.3.713
CAPRIN1	evm.model.chr2.2311	evm.model.6.759
CAPRIN2	evm.model.chr3.2254	evm.model.1.766
CAPS2	evm.model.chr3.1291	evm.model.1.364
CAPSL	evm.model.chr12.1111	evm.model.4.611
CAPZA1	evm.model.chr34.50	evm.model.27.189
CAPZA2	evm.model.chr3.976	evm.model.1.244
CAPZA3	evm.model.chr17.888	evm.model.1.818
CAPZB	evm.model.chr32.387	evm.model.35.5
CARD11	evm.model.chr25.273	evm.model.16.288
CARD19	evm.model.chr18.448	evm.model.11.19
CARF	evm.model.chr7.375	evm.model.7.153
CARHSP1	evm.model.chr25.715	evm.model.16.39
CARMIL1	evm.model.chr8.753	evm.model.2.451
CARMIL2	evm.model.chr21.208	evm.model.13.226
CARNMT1	evm.model.chr12.298	evm.model.4.372
CARNS1	evm.model.chr2.1126	evm.model.6.391
CARS1	evm.model.chr2.1069	evm.model.6.419
CARS2	evm.model.chr4.1913	evm.model.1.1655
CASC3	evm.model.ctg1261.3	evm.model.28.167
CASK	evm.model.chr4.935	evm.model.1.1408
CASKIN1	evm.model.chr25.89	evm.model.16.188
CASKIN2	evm.model.chr28.305	evm.model.19.106
CASP2	evm.model.chr4.299	evm.model.1.991
CASP3	evm.model.chr6.484	evm.model.5.246
CASP6	evm.model.chr6.1119	evm.model.5.35
CASP7	evm.model.chr9.975	evm.model.8.114
CASP8AP2	evm.model.chr1.1048	evm.model.3.390
CASP9	evm.model.chr32.322	evm.model.22.77
CASQ2	evm.model.chr4.10	evm.model.1.1083
CASR	evm.model.ctg150.1	evm.model.1.1041
CASS4	evm.model.chr26.209	evm.model.17.193
CAST	evm.model.chr23.105	evm.model.4.29
CASTOR1	evm.model.chr27.70	evm.model.18.167
CASZ1	evm.model.chr32.236	evm.model.22.114
CAT	evm.model.chr2.2307	evm.model.6.762
CAV1	evm.model.chr3.980	evm.model.1.246
CAV2	evm.model.chr3.981	evm.model.1.247
CAV3	evm.model.chr18.729	evm.model.11.327
CAVIN2	evm.model.chr7.83	evm.model.7.38
CBFA2T2	evm.model.chr26.394	evm.model.17.318
CBFA2T3	evm.model.chr21.669	evm.model.13.64
CBFB	evm.model.chr21.298	evm.model.13.282
CBL	evm.model.chr31.375	evm.model.25.76
CBLB	evm.model.chr17.80	evm.model.1.1163
CBLIF	evm.model.chr2.1134	evm.model.6.383
CBLN1	evm.model.chr21.427	evm.model.13.338
CBLN2	evm.model.ctg560.6	evm.model.2.473
CBLN4	evm.model.chr26.222	evm.model.17.199
CBWD1	evm.model.chr12.544	evm.model.4.441
CBX1	evm.model.ctg1940.4	evm.model.28.235
CBX2	evm.model.chr28.569	evm.model.19.266
CBX3	evm.model.chr5.386	evm.model.2.1056
CBX4	evm.model.chr28.572	evm.model.19.264
CBX6	evm.model.chr3.1879	evm.model.1.639
CBX7	evm.model.chr3.1878	evm.model.1.640
CBX8	evm.model.chr28.571	evm.model.19.265
CBY1	evm.model.chr3.1891	evm.model.1.631
CBY2	evm.model.chr13.295	evm.model.1.1792
CC2D1B	evm.model.chr14.1001	evm.model.9.119
CC2D2A	evm.model.chr15.654	evm.model.5.758
CCAR1	evm.model.chr9.332	evm.model.8.439
CCDC102A	evm.model.chr21.106	evm.model.13.177
CCDC102B	evm.model.chr8.558	evm.model.2.480
CCDC103	evm.model.chr37.77	evm.model.28.40
CCDC112	evm.model.chr23.708	evm.model.4.190
CCDC113	evm.model.chr21.128	evm.model.13.188
CCDC117	evm.model.chr27.465	evm.model.18.4
CCDC12	evm.model.chr5.1411	evm.model.2.1375
CCDC122	evm.model.chr13.329	evm.model.1.1780
CCDC126	evm.model.chr5.423	evm.model.2.1067
CCDC127	evm.model.chr8.858	evm.model.2.631
CCDC13	evm.model.chr5.1336	evm.model.2.1351
CCDC137	evm.model.chr28.635	evm.model.19.239
CCDC141	evm.model.chr7.458	evm.model.7.196
CCDC142	evm.model.ctg1232.10	evm.model.5.550
CCDC146	evm.model.chr3.469	evm.model.1.143
CCDC148	evm.model.chr7.1116	evm.model.7.506
CCDC15	evm.model.chr31.173	evm.model.25.153
CCDC150	evm.model.chr7.52	evm.model.7.30
CCDC153	evm.model.chr31.376	evm.model.25.75
CCDC158	evm.model.chr6.655	evm.model.5.179
CCDC162P	evm.model.chr1.1741	evm.model.3.442
CCDC167	evm.model.chr10.211	evm.model.3.851
CCDC170	evm.model.chr1.2311	evm.model.3.622
CCDC171	evm.model.chr12.400	evm.model.4.394
CCDC174	evm.model.chr18.24	evm.model.11.219
CCDC177	evm.model.chr2.1509	evm.model.6.645
CCDC18	evm.model.chr14.421	evm.model.9.501
CCDC180	evm.model.chr29.416	evm.model.20.97
CCDC181	evm.model.chr4.196	evm.model.1.1123
CCDC183	evm.model.chr30.92	evm.model.21.37
CCDC186	evm.model.chr9.983	evm.model.8.109
CCDC191	evm.model.chr4.169	evm.model.1.1105
CCDC198	evm.model.chr2.214	evm.model.6.79
CCDC27	evm.model.chr32.57	evm.model.22.201
CCDC28A	evm.model.chr1.2119	evm.model.3.575
CCDC3	evm.model.chr3.297	evm.model.1.105
CCDC30	evm.model.chr32.474	evm.model.22.10
CCDC32	evm.model.chr2.1263	evm.model.6.515
CCDC34	evm.model.chr2.2028	evm.model.6.864
CCDC39	evm.model.chr16.248	evm.model.10.335
CCDC40	evm.model.chr28.575	evm.model.19.262
CCDC42	evm.model.chr28.120	evm.model.19.24
CCDC47	evm.model.chr37.233	evm.model.28.77
CCDC50	evm.model.chr16.402	evm.model.10.241
CCDC59	evm.model.chr3.1794	evm.model.1.667
CCDC63	evm.model.chr27.356	evm.model.18.71
CCDC65	evm.model.ctg2070.3	evm.model.32.37
CCDC66	evm.model.chr18.482	evm.model.11.6
CCDC69	evm.model.chr24.572	evm.model.15.227
CCDC70	evm.model.chr13.205	evm.model.1.1831
CCDC71	evm.model.chr18.501	evm.model.11.238
CCDC73	evm.model.chr2.1944	evm.model.6.882
CCDC77	evm.model.chr3.2273	evm.model.1.777
CCDC78	evm.model.chr25.611	evm.model.16.83
CCDC80	evm.model.chr4.191	evm.model.1.1119
CCDC82	evm.model.ctg1932.5	evm.model.1.1991
CCDC83	evm.model.chr13.742	evm.model.1.2045
CCDC85A	evm.model.chr10.838	evm.model.3.1198
CCDC85C	evm.model.chr2.572	evm.model.6.203
CCDC88C	evm.model.chr2.690	evm.model.6.248
CCDC91	evm.model.chr17.834	evm.model.1.825
CCDC92	evm.model.chr27.270	evm.model.18.125
CCDC92B	evm.model.chr30.634	evm.model.21.298
CCDC93	evm.model.chr7.896	evm.model.7.429
CCDC9B	evm.model.chr2.1250	evm.model.6.508
CCKAR	evm.model.chr15.544	evm.model.5.792
CCKBR	evm.model.chr13.953	evm.model.1.2154
CCL22	evm.model.chr21.161	evm.model.13.204
CCL26	evm.model.chr30.51	evm.model.21.23
CCM2L	evm.model.chr26.745	evm.model.17.60
CCN1	evm.model.chr14.738	evm.model.9.261
CCN2	evm.model.chr1.2035	evm.model.3.538
CCN3	evm.model.chr11.460	evm.model.2.186
CCN4	evm.model.chr11.234	evm.model.2.242
CCN5	evm.model.chr26.347	evm.model.17.298
CCNA2	evm.model.chr15.461	evm.model.5.439
CCNB3	evm.model.chr22.660	evm.model.14.246
CCNC	evm.model.chr1.1184	evm.model.3.413
CCND1	evm.model.chr2.1787	evm.model.6.745
CCND2	evm.model.ctg2212.5	evm.model.1.931
CCND3	evm.model.chr34.208	evm.model.27.135
CCNDBP1	evm.model.chr26.664	evm.model.17.5
CCNE1	evm.model.chr21.476	evm.model.13.361
CCNE2	evm.model.chr11.737	evm.model.2.105
CCNF	evm.model.chr25.658	evm.model.16.73
CCNG1	evm.model.chr24.74	evm.model.15.25
CCNG2	evm.model.chr6.638	evm.model.5.185
CCNH	evm.model.chr23.202	evm.model.4.3
CCNI	evm.model.chr6.640	evm.model.5.184
CCNJ	evm.model.chr9.714	evm.model.8.242
CCNJL	evm.model.chr24.34	evm.model.15.16
CCNK	evm.model.chr2.574	evm.model.6.204
CCNL1	evm.model.chr16.61	evm.model.10.410
CCNL2	evm.model.chr32.145	evm.model.22.144
CCNO	evm.model.chr12.887	evm.model.4.548
CCNT1	evm.model.ctg1670.2	evm.model.32.42
CCNT2	evm.model.chr7.924	evm.model.7.445
CCNYL1	evm.model.chr7.380	evm.model.7.156
CCP110	evm.model.chr25.437	evm.model.16.377
CCPG1	evm.model.chr19.739	evm.model.12.44
CCR10	evm.model.chr37.322	evm.model.28.98
CCR4	evm.model.chr20.40	evm.model.2.759
CCR6	evm.model.chr1.2606	evm.model.3.684
CCR7	evm.model.chr37.388	evm.model.28.175
CCSER1	evm.model.chr6.873	evm.model.44.1
CCSER2	evm.model.chr9.235	evm.model.8.406
CCT2	evm.model.chr3.1233	evm.model.1.346
CCT4	evm.model.chr10.785	evm.model.3.1184
CCT5	evm.model.chr8.1088	evm.model.2.580
CCT6A	evm.model.chr30.300	evm.model.21.120
CCT7	evm.model.chr15.910	evm.model.5.600
CCT8	evm.model.ctg2398.17	evm.model.1.1276
CD109	evm.model.chr1.1508	evm.model.3.317
CD151	evm.model.chr2.1721	evm.model.6.727
CD164	evm.model.chr1.1742	evm.model.3.443
CD180	evm.model.chr12.732	evm.model.4.501
CD2	evm.model.chr17.240	evm.model.1.1216
CD22	evm.model.ctg1541.3	evm.model.54.1
CD276	evm.model.chr19.509	evm.model.12.171
CD320	evm.model.chr35.170	evm.model.31.219
CD34	evm.model.chr34.107	evm.model.27.218
CD36	evm.model.ctg625.3	evm.model.1.133
CD4	evm.model.chr4.254	evm.model.1.1016
CD40	evm.model.chr26.681	evm.model.17.13
CD40LG	evm.model.chr22.203	evm.model.14.85
CD44	evm.model.chr2.2295	evm.model.6.767
CD47	evm.model.chr17.99	evm.model.1.1168
CD58	evm.model.chr4.27	evm.model.1.1078
CD6	evm.model.chr2.1142	evm.model.6.373
CD63	evm.model.ctg278.2	evm.model.32.126
CD7	evm.model.chr28.223	evm.model.19.60
CD72	evm.model.chr12.1223	evm.model.4.659
CD74	evm.model.chr24.586	evm.model.15.238
CD79B	evm.model.ctg784.18	evm.model.28.13
CD80	evm.model.chr17.266	evm.model.1.1222
CD81	evm.model.chr2.1049	evm.model.6.427
CD82	evm.model.chr2.2169	evm.model.6.792
CD83	evm.model.chr20.924	evm.model.2.873
CD86	evm.model.ctg149.7	evm.model.1.1042
CD8B	evm.model.chr15.1098	evm.model.5.651
CD9	evm.model.chr17.467	evm.model.1.918
CD96	evm.model.chr17.130	evm.model.1.1182
CD99L2	evm.model.chr22.771	evm.model.14.191
CDA	evm.model.chr32.326	evm.model.22.74
CDADC1	evm.model.chr13.247	evm.model.1.1810
CDAN1	evm.model.chr2.1420	evm.model.6.609
CDC123	evm.model.chr3.273	evm.model.1.103
CDC14A	evm.model.chr14.346	evm.model.9.463
CDC14B	evm.model.chr12.125	evm.model.4.317
CDC16	evm.model.chr36.10	evm.model.1.1632
CDC20	evm.model.chr14.823	evm.model.9.215
CDC20B	evm.model.chr12.895	evm.model.4.550
CDC23	evm.model.chr24.809	evm.model.15.358
CDC26	evm.model.chr29.133	evm.model.20.241
CDC27	evm.model.chr37.237	evm.model.28.80
CDC34	evm.model.chr35.496	evm.model.31.18
CDC37L1	evm.model.chr12.477	evm.model.4.426
CDC40	evm.model.chr1.1755	evm.model.3.449
CDC42	evm.model.ctg1012.9	evm.model.22.3
CDC42BPB	evm.model.chr2.502	evm.model.6.167
CDC42EP1	evm.model.chr3.1938	evm.model.1.601
CDC42EP3	evm.model.chr10.125	evm.model.3.815
CDC42SE1	evm.model.ctg2566.17	evm.model.24.255
CDC42SE2	evm.model.ctg565.1	evm.model.4.293
CDC45	evm.model.chr27.654	evm.model.18.292
CDC5L	evm.model.chr1.281	evm.model.3.141
CDC7	evm.model.chr14.447	evm.model.9.515
CDC73	evm.model.chr14.175	evm.model.9.424
CDCA2	evm.model.chr36.133	evm.model.30.95
CDCA3	evm.model.chr4.259	evm.model.1.1012
CDCA4	evm.model.chr2.404	evm.model.6.136
CDCA7L	evm.model.chr5.448	evm.model.2.1077
CDCA8	evm.model.chr33.194	evm.model.26.117
CDCP1	evm.model.chr5.50	evm.model.2.927
CDCP2	evm.model.chr14.1035	evm.model.9.92
CDH1	evm.model.chr21.745	evm.model.13.39
CDH11	evm.model.chr21.33	evm.model.13.134
CDH13	evm.model.chr21.571	evm.model.13.96
CDH15	evm.model.ctg1226.43	evm.model.13.62
CDH17	evm.model.chr11.757	evm.model.2.92
CDH2	evm.model.chr8.154	evm.model.2.398
CDH20	evm.model.chr8.1250	evm.model.2.657
CDH22	evm.model.chr26.677	evm.model.17.12
CDH23	evm.model.chr9.359	evm.model.8.456
CDH26	evm.model.chr26.148	evm.model.17.160
CDH3	evm.model.chr21.746	evm.model.13.40
CDH4	evm.model.chr26.136	evm.model.17.159
CDH5	evm.model.chr21.44	evm.model.13.137
CDH6	evm.model.chr8.1269	evm.model.2.652
CDH8	evm.model.chr21.19	evm.model.13.133
CDH9	evm.model.ctg720.2	evm.model.2.649
CDHR1	evm.model.chr9.33	evm.model.8.381
CDHR2	evm.model.chr24.461	evm.model.15.174
CDHR3	evm.model.chr3.532	evm.model.1.167
CDHR5	evm.model.chr2.1243	evm.model.6.503
CDIP1	evm.model.chr25.549	evm.model.16.118
CDK1	evm.model.chr9.258	evm.model.8.413
CDK10	evm.model.ctg1226.7	evm.model.13.53
CDK11A	evm.model.chr32.126	evm.model.22.231
CDK12	evm.model.ctg2071.5	evm.model.28.145
CDK13	evm.model.chr20.620	evm.model.2.819
CDK17	evm.model.chr3.1539	evm.model.1.504
CDK18	evm.model.chr34.145	evm.model.27.109
CDK19	evm.model.chr1.1762	evm.model.3.453
CDK2AP1	evm.model.chr27.285	evm.model.18.113
CDK3	evm.model.chr28.276	evm.model.19.87
CDK5	evm.model.chr5.1486	evm.model.2.1426
CDK5R1	evm.model.chr37.53	evm.model.28.26
CDK5R2	evm.model.chr7.848	evm.model.7.396
CDK5RAP1	evm.model.chr26.716	evm.model.17.43
CDK5RAP2	evm.model.chr29.251	evm.model.20.194
CDK6	evm.model.chr5.675	evm.model.2.1151
CDK7	evm.model.chr12.707	evm.model.4.494
CDK9	evm.model.chr29.271	evm.model.20.179
CDKAL1	evm.model.chr20.867	evm.model.2.887
CDKL2	evm.model.chr6.601	evm.model.5.200
CDKL5	evm.model.chr4.1228	evm.model.1.1467
CDKN1A	evm.model.chr34.425	evm.model.27.5
CDKN1B	evm.model.ctg346.3	evm.model.1.866
CDKN2C	evm.model.chr14.987	evm.model.9.130
CDO1	evm.model.chr23.478	evm.model.4.154
CDON	evm.model.chr31.181	evm.model.25.147
CDPF1	evm.model.chr17.751	evm.model.1.850
CDR2	evm.model.chr25.405	evm.model.16.352
CDR2L	evm.model.chr28.324	evm.model.19.121
CDRT1	evm.model.chr28.160	evm.model.19.35
CDT1	evm.model.chr21.662	evm.model.13.68
CDV3	evm.model.chr5.86	evm.model.2.943
CDX1	evm.model.chr24.593	evm.model.15.243
CDX2	evm.model.ctg479.4	evm.model.1.1895
CDX4	evm.model.chr22.562	evm.model.14.282
CDYL	evm.model.chr20.275	evm.model.2.711
CDYL2	evm.model.chr21.544	evm.model.13.118
CEBPA	evm.model.chr21.80	evm.model.13.164
CEBPB	evm.model.chr26.267	evm.model.17.221
CEBPD	evm.model.chr8.62	evm.model.2.420
CEBPZ	evm.model.chr10.80	evm.model.3.798
CELA3B	evm.model.chr32.461	evm.model.22.19
CELF1	evm.model.chr2.2129	evm.model.6.805
CELF5	evm.model.chr35.519	evm.model.31.3
CELF6	evm.model.chr19.474	evm.model.12.182
CELSR2	evm.model.ctg1240.3	evm.model.27.38
CELSR3	evm.model.chr18.103	evm.model.11.180
CEMIP2	evm.model.chr12.266	evm.model.4.362
CENATAC	evm.model.chr31.484	evm.model.25.54
CEND1	evm.model.chr2.1230	evm.model.6.496
CENPA	evm.model.ctg1923.19	evm.model.24.359
CENPC	evm.model.chr6.701	evm.model.5.155
CENPF	evm.model.chr10.614	evm.model.3.982
CENPH	evm.model.chr12.708	evm.model.4.495
CENPI	evm.model.chr22.341	evm.model.14.149
CENPJ	evm.model.chr13.1364	evm.model.1.1946
CENPK	evm.model.chr12.762	evm.model.4.511
CENPL	evm.model.chr14.35	evm.model.9.354
CENPM	evm.model.chr3.1379	evm.model.1.403
CENPN	evm.model.chr21.545	evm.model.13.116
CENPO	evm.model.chr1.108	evm.model.3.70
CENPQ	evm.model.chr1.272	evm.model.3.145
CENPT	evm.model.chr21.176	evm.model.13.208
CENPU	evm.model.chr6.487	evm.model.5.244
CENPV	evm.model.chr30.449	evm.model.21.213
CENPW	evm.model.chr1.1976	evm.model.3.515
CEP104	evm.model.chr32.54	evm.model.22.199
CEP112	evm.model.chr28.454	evm.model.19.208
CEP120	evm.model.chr23.534	evm.model.4.182
CEP126	evm.model.ctg1993.2	evm.model.1.1983
CEP128	evm.model.chr2.798	evm.model.6.273
CEP131	evm.model.chr28.589	evm.model.19.251
CEP135	evm.model.chr15.263	evm.model.5.514
CEP152	evm.model.chr19.829	evm.model.12.14
CEP162	evm.model.chr1.970	evm.model.3.355
CEP164	evm.model.chr31.432	evm.model.25.17
CEP170	evm.model.chr10.31	evm.model.3.772
CEP170B	evm.model.chr2.414	evm.model.6.142
CEP19	evm.model.chr16.542	evm.model.10.163
CEP250	evm.model.chr26.565	evm.model.17.249
CEP290	evm.model.chr3.1670	evm.model.1.539
CEP295	evm.model.chr13.1074	evm.model.1.2012
CEP350	evm.model.chr14.651	evm.model.9.338
CEP41	evm.model.chr3.58	evm.model.1.55
CEP44	evm.model.chr6.407	evm.model.5.273
CEP55	evm.model.chr9.695	evm.model.8.254
CEP57	evm.model.chr13.1032	evm.model.1.1994
CEP57L1	evm.model.chr1.1740	evm.model.3.441
CEP63	evm.model.chr16.593	evm.model.10.132
CEP68	evm.model.chr10.1153	evm.model.3.1069
CEP70	evm.model.chr7.873	evm.model.7.413
CEP76	evm.model.chr8.402	evm.model.2.501
CEP78	evm.model.chr12.202	evm.model.4.347
CEP83	evm.model.chr3.1576	evm.model.1.520
CEP85	evm.model.chr33.234	evm.model.26.91
CEP85L	evm.model.chr1.1883	evm.model.3.488
CEP89	evm.model.chr21.90	evm.model.13.171
CEP95	evm.model.chr28.430	evm.model.19.195
CEP97	evm.model.chr17.43	evm.model.1.1156
CEPT1	evm.model.chr34.364	evm.model.27.53
CER1	evm.model.ctg810.6	evm.model.4.399
CERCAM	evm.model.chr29.276	evm.model.20.175
CERK	evm.model.chr3.615	evm.model.1.199
CERKL	evm.model.chr7.439	evm.model.7.188
CERS5	evm.model.chr38.55	evm.model.32.65
CERS6	evm.model.chr7.577	evm.model.7.268
CERT1	evm.model.chr12.609	evm.model.4.465
CFAP100	evm.model.chr18.45	evm.model.11.208
CFAP161	evm.model.chr19.332	evm.model.12.242
CFAP20	evm.model.chr21.125	evm.model.13.186
CFAP206	evm.model.chr1.1016	evm.model.3.372
CFAP221	evm.model.chr7.876	evm.model.7.415
CFAP251	evm.model.chr27.336	evm.model.18.86
CFAP298	evm.model.chr4.664	evm.model.1.1294
CFAP36	evm.model.chr10.848	evm.model.3.1193
CFAP410	evm.model.ctg226.3	evm.model.10.150
CFAP43	evm.model.chr9.865	evm.model.8.146
CFAP44	evm.model.chr4.180	evm.model.1.1113
CFAP45	evm.model.ctg1154.17	evm.model.24.203
CFAP52	evm.model.chr28.153	evm.model.19.31
CFAP53	evm.model.chr12.1514	evm.model.4.743
CFAP54	evm.model.chr3.1534	evm.model.1.502
CFAP57	evm.model.chr14.816	evm.model.9.220
CFAP58	evm.model.chr9.874	evm.model.8.143
CFAP61	evm.model.chr10.929	evm.model.3.1218
CFAP65	evm.model.chr7.851	evm.model.7.399
CFAP70	evm.model.chr25.601	evm.model.16.93
CFAP74	evm.model.chr32.122	evm.model.22.227
CFAP77	evm.model.chr29.397	evm.model.20.107
CFAP91	evm.model.chr4.31	evm.model.1.1074
CFAP92	evm.model.chr18.416	evm.model.11.37
CFAP94	evm.model.chr17.532	evm.model.1.895
CFAP99	evm.model.chr15.833	evm.model.5.694
CFD	evm.model.chr35.482	evm.model.31.31
CFDP1	evm.model.chr21.282	evm.model.13.271
CFH	evm.model.chr14.247	evm.model.9.426
CFI	evm.model.chr6.1121	evm.model.5.33
CFL2	evm.model.chr2.1695	evm.model.6.716
CFTR	evm.model.chr3.965	evm.model.1.241
CGA	evm.model.chr1.1004	evm.model.3.367
CGAS	evm.model.chr1.1502	evm.model.3.313
CGGBP1	evm.model.chr17.153	evm.model.1.1192
CGN	evm.model.ctg2571.4	evm.model.24.240
CGNL1	evm.model.chr19.718	evm.model.12.54
CGRRF1	evm.model.chr2.157	evm.model.6.57
CH25H	evm.model.chr9.654	evm.model.8.278
CHAC1	evm.model.chr2.1372	evm.model.6.576
CHAC2	evm.model.chr10.873	evm.model.3.1246
CHAF1A	evm.model.chr35.259	evm.model.31.177
CHAF1B	evm.model.ctg2056.2	evm.model.1.1325
CHAMP1	evm.model.chr36.5	evm.model.1.1630
CHAT	evm.model.chr9.28	evm.model.8.386
CHCHD2	evm.model.chr30.302	evm.model.21.123
CHCHD3	evm.model.chr3.105	evm.model.1.72
CHCHD4	evm.model.chr18.40	evm.model.11.212
CHCHD5	evm.model.ctg2191.2	evm.model.24.296
CHCHD6	evm.model.chr18.68	evm.model.11.201
CHCHD7	evm.model.chr11.1259	evm.model.2.369
CHD1	evm.model.chr23.763	evm.model.4.220
CHD1L	evm.model.chr4.7	evm.model.1.1085
CHD2	evm.model.chr19.246	evm.model.12.283
CHD4	evm.model.chr4.235	evm.model.1.1026
CHD5	evm.model.chr32.42	evm.model.22.192
CHD9	evm.model.chr21.380	evm.model.13.325
CHDH	evm.model.chr18.463	evm.model.11.11
CHEK1	evm.model.chr31.185	evm.model.25.146
CHEK2	evm.model.chr27.462	evm.model.18.5
CHFR	evm.model.chr27.169	evm.model.18.311
CHGA	evm.model.chr2.669	evm.model.6.239
CHGB	evm.model.chr10.957	evm.model.3.1091
CHIC1	evm.model.chr22.559	evm.model.14.283
CHIC2	evm.model.chr15.237	evm.model.5.524
CHID1	evm.model.chr2.1738	evm.model.6.731
CHKA	evm.model.chr2.989	evm.model.6.457
CHKB	evm.model.ctg1252.1	evm.model.1.12
CHL1	evm.model.chr18.671	evm.model.11.305
CHM	evm.model.chr22.18	evm.model.14.59
CHMP1A	evm.model.ctg1226.9	evm.model.13.54
CHMP1B	evm.model.chr22.52	evm.model.14.44
CHMP2B	evm.model.chr17.293	evm.model.1.1235
CHMP4B	evm.model.chr26.388	evm.model.17.313
CHMP4C	evm.model.chr11.896	evm.model.2.53
CHMP5	evm.model.chr8.861	evm.model.2.628
CHMP6	evm.model.chr28.584	evm.model.19.255
CHMP7	evm.model.chr36.152	evm.model.30.110
CHN1	evm.model.chr7.511	evm.model.7.222
CHN2	evm.model.chr5.348	evm.model.2.1036
CHP1	evm.model.chr2.1375	evm.model.6.579
CHPF	evm.model.chr7.645	evm.model.7.301
CHPF2	evm.model.chr5.1473	evm.model.2.1437
CHPT1	evm.model.chr3.2124	evm.model.1.711
CHRAC1	evm.model.chr11.140	evm.model.2.259
CHRDL1	evm.model.chr22.499	evm.model.14.309
CHRDL2	evm.model.chr13.859	evm.model.1.2107
CHRFAM7A	evm.model.chr19.698	evm.model.12.69
CHRM2	evm.model.ctg1081.12	evm.model.1.749
CHRM4	evm.model.chr2.1323	evm.model.6.555
CHRM5	evm.model.chr2.1584	evm.model.6.677
CHRNA1	evm.model.chr7.512	evm.model.7.223
CHRNA10	evm.model.chr13.897	evm.model.1.2131
CHRNA4	evm.model.chr26.70	evm.model.17.128
CHRNA5	evm.model.chr19.593	evm.model.12.115
CHRNA6	evm.model.chr23.858	evm.model.4.245
CHRNA9	evm.model.chr15.116	evm.model.5.832
CHRNB2	evm.model.chr31.42	evm.model.24.63
CHRNB4	evm.model.chr19.591	evm.model.12.116
CHRND	evm.model.chr16.313	evm.model.10.294
CHRNG	evm.model.chr16.312	evm.model.10.295
CHST1	evm.model.chr2.1342	evm.model.6.565
CHST10	evm.model.chr4.1759	evm.model.1.1582
CHST11	evm.model.chr3.2069	evm.model.1.682
CHST12	evm.model.chr25.292	evm.model.16.298
CHST13	evm.model.chr18.49	evm.model.11.205
CHST15	evm.model.chr9.1142	evm.model.8.47
CHST3	evm.model.chr9.356	evm.model.8.454
CHST8	evm.model.chr21.75	evm.model.13.159
CHSY1	evm.model.chr19.178	evm.model.12.310
CHSY3	evm.model.ctg737.3	evm.model.4.292
CHTF18	evm.model.chr25.134	evm.model.16.214
CHTF8	evm.model.chr21.741	evm.model.13.36
CHUK	evm.model.ctg716.3	evm.model.8.517
CIAO1	evm.model.ctg2663.28	evm.model.30.53
CIAO2A	evm.model.chr19.70	evm.model.12.373
CIAO3	evm.model.chr25.129	evm.model.16.210
CIAPIN1	evm.model.chr21.101	evm.model.13.173
CIB1	evm.model.chr19.29	evm.model.12.394
CIB2	evm.model.chr19.603	evm.model.12.107
CIB3	evm.model.chr35.309	evm.model.31.153
CIBAR1	evm.model.chr11.764	evm.model.2.89
CIDEA	evm.model.chr8.394	evm.model.2.507
CIDEC	evm.model.chr21.653	evm.model.13.76
CIITA	evm.model.chr25.840	evm.model.16.14
CILK1	evm.model.chr1.1297	evm.model.3.267
CILP2	evm.model.chr35.401	evm.model.31.91
CIP2A	evm.model.chr17.108	evm.model.1.1174
CIPC	evm.model.chr2.849	evm.model.6.294
CIR1	evm.model.chr7.522	evm.model.7.226
CISD1	evm.model.chr9.403	evm.model.8.486
CISD2	evm.model.chr6.1030	evm.model.5.70
CISH	evm.model.chr18.167	evm.model.11.139
CIT	evm.model.chr27.492	evm.model.34.3
CITED4	evm.model.chr33.416	evm.model.26.18
CIZ1	evm.model.chr29.284	evm.model.20.167
CKAP2	evm.model.chr13.196	evm.model.1.1836
CKAP2L	evm.model.ctg486.6	evm.model.30.22
CKAP4	evm.model.chr3.2051	evm.model.1.672
CKB	evm.model.chr2.475	evm.model.6.160
CKMT1A	evm.model.chr19.11	evm.model.12.412
CLASP1	evm.model.chr7.726	evm.model.7.343
CLASP2	evm.model.chr20.58	evm.model.2.751
CLBA1	evm.model.chr2.407	evm.model.6.138
CLCC1	evm.model.chr14.286	evm.model.9.442
CLCF1	evm.model.chr2.1123	evm.model.6.394
CLCN1	evm.model.chr4.291	evm.model.1.992
CLCN2	evm.model.chr16.279	evm.model.10.316
CLCN3	evm.model.chr6.361	evm.model.5.285
CLCN6	evm.model.chr32.279	evm.model.22.98
CLCN7	evm.model.chr25.535	evm.model.16.127
CLCNKA	evm.model.chr32.419	evm.model.22.37
CLDN1	evm.model.chr16.393	evm.model.10.249
CLDN11	evm.model.chr16.162	evm.model.10.366
CLDN12	evm.model.chr5.716	evm.model.2.1166
CLDN16	evm.model.chr16.394	evm.model.10.247
CLDN18	evm.model.ctg1005.6	evm.model.10.140
CLDN19	evm.model.ctg1012.2	evm.model.22.6
CLDN2	evm.model.chr22.363	evm.model.14.169
CLDN23	evm.model.chr6.838	evm.model.5.137
CLDN34	evm.model.chr4.1402	evm.model.1.1506
CLDN5	evm.model.chr27.655	evm.model.18.293
CLDN8	evm.model.chr4.635	evm.model.1.1283
CLDND1	evm.model.chr4.175	evm.model.1.1110
CLEC16A	evm.model.chr25.842	evm.model.16.11
CLEC19A	evm.model.chr25.448	evm.model.16.383
CLEC3B	evm.model.chr5.48	evm.model.2.926
CLGN	evm.model.chr6.102	evm.model.5.390
CLHC1	evm.model.chr10.855	evm.model.3.1188
CLIC2	evm.model.chr22.662	evm.model.14.244
CLIC4	evm.model.chr33.22	evm.model.26.234
CLIC5	evm.model.chr1.302	evm.model.3.134
CLIC6	evm.model.chr4.723	evm.model.1.1320
CLINT1	evm.model.chr24.506	evm.model.15.195
CLIP1	evm.model.chr27.344	evm.model.18.80
CLIP2	evm.model.chr30.157	evm.model.21.53
CLIP4	evm.model.chr10.718	evm.model.3.1018
CLK1	evm.model.chr9.549	evm.model.7.11
CLK2	evm.model.chr31.74	evm.model.24.87
CLK4	evm.model.chr24.632	evm.model.15.268
CLMN	evm.model.chr2.630	evm.model.6.221
CLN5	evm.model.chr13.515	evm.model.1.1729
CLN6	evm.model.chr19.98	evm.model.12.357
CLN8	evm.model.chr1.1220	evm.model.3.258
CLNS1A	evm.model.chr13.695	evm.model.1.2064
CLOCK	evm.model.chr15.253	evm.model.5.517
CLP1	evm.model.chr2.2100	evm.model.6.829
CLPB	evm.model.ctg2840.5	evm.model.1.2121
CLPS	evm.model.chr34.311	evm.model.27.91
CLPTM1L	evm.model.chr8.850	evm.model.2.635
CLPX	evm.model.chr19.171	evm.model.12.317
CLRN1	evm.model.chr16.114	evm.model.10.432
CLRN2	evm.model.chr15.630	evm.model.5.767
CLRN3	evm.model.chr9.1094	evm.model.8.23
CLSPN	evm.model.chr33.142	evm.model.26.143
CLSTN1	evm.model.chr32.219	evm.model.22.122
CLSTN2	evm.model.chr16.755	evm.model.10.72
CLSTN3	evm.model.chr4.276	evm.model.1.999
CLTA	evm.model.chr23.810	evm.model.4.228
CLTB	evm.model.chr24.465	evm.model.15.177
CLTCL1	evm.model.chr27.620	evm.model.18.276
CLTRN	evm.model.chr4.1301	evm.model.1.1482
CLUAP1	evm.model.chr25.580	evm.model.16.105
CLUH	evm.model.chr30.633	evm.model.21.297
CLUL1	evm.model.chr8.249	evm.model.2.551
CLVS1	evm.model.chr11.1211	evm.model.2.351
CLVS2	evm.model.chr1.1937	evm.model.3.503
CLYBL	evm.model.chr4.2086	evm.model.1.1685
CMAS	evm.model.ctg1016.2	evm.model.1.902
CMBL	evm.model.chr8.1092	evm.model.2.577
CMC1	evm.model.chr5.218	evm.model.2.992
CMKLR1	evm.model.chr27.385	evm.model.18.48
CMPK1	evm.model.chr14.944	evm.model.9.146
CMPK2	evm.model.ctg848.10	evm.model.3.230
CMTM3	evm.model.chr21.49	evm.model.13.142
CMTM4	evm.model.chr21.50	evm.model.13.143
CMTM6	evm.model.chr5.176	evm.model.2.980
CMTM7	evm.model.chr5.177	evm.model.2.981
CMTR1	evm.model.chr10.210	evm.model.3.850
CMTR2	evm.model.chr21.249	evm.model.13.252
CMYA5	evm.model.chr12.695	evm.model.4.490
CNGA1	evm.model.chr15.184	evm.model.5.806
CNGA2	evm.model.chr22.366	evm.model.14.173
CNGA3	evm.model.chr4.1716	evm.model.1.1564
CNGA4	evm.model.chr13.952	evm.model.1.2153
CNGB1	evm.model.chr21.115	evm.model.13.184
CNGB3	evm.model.chr11.823	evm.model.2.69
CNIH1	evm.model.chr2.155	evm.model.6.55
CNIH3	evm.model.chr10.465	evm.model.3.940
CNKSR1	evm.model.chr33.232	evm.model.26.92
CNKSR2	evm.model.chr4.1184	evm.model.1.1355
CNKSR3	evm.model.chr1.2268	evm.model.3.612
CNMD	evm.model.chr13.374	evm.model.1.1763
CNN2	evm.model.chr35.474	evm.model.31.39
CNN3	evm.model.chr14.398	evm.model.9.489
CNNM1	evm.model.chr9.751	evm.model.8.218
CNNM2	evm.model.chr9.831	evm.model.8.160
CNNM4	evm.model.ctg2663.33	evm.model.30.48
CNOT1	evm.model.chr21.240	evm.model.13.247
CNOT10	evm.model.chr5.172	evm.model.2.978
CNOT11	evm.model.chr4.1778	evm.model.1.1591
CNOT4	evm.model.chr3.1480	evm.model.1.484
CNOT6	evm.model.chr24.619	evm.model.15.263
CNOT6L	evm.model.chr6.632	evm.model.5.188
CNOT7	evm.model.chr6.550	evm.model.5.215
CNOT8	evm.model.chr24.532	evm.model.15.208
CNPPD1	evm.model.chr7.857	evm.model.7.404
CNPY3	evm.model.chr10.1037	evm.model.3.1130
CNR1	evm.model.chr1.1024	evm.model.3.378
CNR2	evm.model.chr33.38	evm.model.26.222
CNRIP1	evm.model.chr10.1201	evm.model.3.1054
CNST	evm.model.chr10.64	evm.model.3.788
CNTD1	evm.model.chr37.311	evm.model.28.105
CNTF	evm.model.chr2.2088	evm.model.6.838
CNTFR	evm.model.chr12.1282	evm.model.4.678
CNTLN	evm.model.chr12.379	evm.model.4.392
CNTN1	evm.model.chr3.1026	evm.model.1.275
CNTN2	evm.model.chr34.165	evm.model.27.116
CNTN3	evm.model.chr18.664	evm.model.11.304
CNTN5	evm.model.chr13.995	evm.model.1.1989
CNTRL	evm.model.chr29.519	evm.model.20.46
COASY	evm.model.chr37.328	evm.model.28.207
COBL	evm.model.chr8.1011	evm.model.2.602
COBLL1	evm.model.chr7.600	evm.model.7.279
COCH	evm.model.chr2.1660	evm.model.6.702
COG1	evm.model.chr28.616	evm.model.19.229
COG4	evm.model.chr21.256	evm.model.13.259
COG5	evm.model.chr3.559	evm.model.1.173
COG6	evm.model.chr13.175	evm.model.1.1844
COG7	evm.model.chr25.41	evm.model.16.165
COG8	evm.model.chr21.737	evm.model.13.31
COIL	evm.model.chr28.393	evm.model.19.176
COL11A1	evm.model.chr14.333	evm.model.9.456
COL12A1	evm.model.chr1.1530	evm.model.3.320
COL13A1	evm.model.chr9.351	evm.model.8.451
COL14A1	evm.model.chr11.451	evm.model.2.191
COL15A1	evm.model.chr4.1973	evm.model.2.914
COL17A1	evm.model.chr9.863	evm.model.8.148
COL18A1	evm.model.chr7.278	evm.model.7.126
COL1A1	evm.model.chr37.249	evm.model.28.91
COL1A2	evm.model.chr5.647	evm.model.2.1142
COL21A1	evm.model.chr1.1334	evm.model.3.280
COL22A1	evm.model.ctg1505.2	evm.model.2.253
COL23A1	evm.model.chr24.638	evm.model.15.272
COL24A1	evm.model.chr14.734	evm.model.9.263
COL25A1	evm.model.chr6.1106	evm.model.5.37
COL26A1	evm.model.chr30.203	evm.model.21.77
COL28A1	evm.model.chr5.607	evm.model.2.1122
COL2A1	evm.model.ctg12.10	evm.model.32.108
COL3A1	evm.model.chr7.123	evm.model.7.59
COL4A2	evm.model.chr4.1908	evm.model.1.1651
COL4A4	evm.model.chr16.855	evm.model.10.39
COL4A5	evm.model.chr22.488	evm.model.14.317
COL4A6	evm.model.chr22.481	evm.model.14.318
COL5A1	evm.model.chr29.467	evm.model.20.76
COL5A2	evm.model.chr7.122	evm.model.7.58
COL5A3	evm.model.ctg2252.2	evm.model.24.304
COL6A1	evm.model.chr7.273	evm.model.7.128
COL6A2	evm.model.chr7.271	evm.model.7.129
COL6A3	evm.model.chr7.239	evm.model.7.98
COL6A6	evm.model.chr5.130	evm.model.2.961
COL7A1	evm.model.chr18.99	evm.model.11.182
COL8A1	evm.model.chr4.219	evm.model.1.1137
COL8A2	evm.model.chr33.152	evm.model.26.138
COL9A1	evm.model.chr1.1448	evm.model.3.300
COL9A3	evm.model.chr26.96	evm.model.17.141
COLCA2	evm.model.chr31.381	evm.model.25.69
COLEC10	evm.model.chr11.464	evm.model.2.184
COLEC11	evm.model.chr1.764	evm.model.3.233
COLEC12	evm.model.chr8.245	evm.model.2.552
COMMD10	evm.model.chr23.472	evm.model.4.159
COMMD2	evm.model.chr16.132	evm.model.10.445
COMMD4	evm.model.chr19.554	evm.model.12.142
COMMD6	evm.model.chr13.532	evm.model.1.1735
COMMD7	evm.model.chr26.726	evm.model.17.53
COMMD8	evm.model.chr15.177	evm.model.5.810
COMMD9	evm.model.chr2.2277	evm.model.6.772
COMT	evm.model.chr27.151	evm.model.18.300
COMTD1	evm.model.chr9.160	evm.model.8.359
COP1	evm.model.chr14.613	evm.model.9.322
COPA	evm.model.ctg630.22	evm.model.24.113
COPB1	evm.model.chr2.1839	evm.model.6.914
COPB2	evm.model.chr16.743	evm.model.10.75
COPE	evm.model.chr35.368	evm.model.31.110
COPG1	evm.model.chr18.98	evm.model.11.183
COPG2	evm.model.chr3.60	evm.model.1.57
COPS2	evm.model.chr19.835	evm.model.12.16
COPS3	evm.model.chr25.210	evm.model.16.254
COPS4	evm.model.chr15.394	evm.model.5.472
COPS7A	evm.model.chr4.247	evm.model.1.1020
COPS7B	evm.model.chr16.323	evm.model.10.287
COPS8	evm.model.chr7.241	evm.model.7.99
COQ10A	evm.model.ctg2777.12	evm.model.32.149
COQ2	evm.model.chr15.411	evm.model.5.463
COQ3	evm.model.chr1.1178	evm.model.3.410
COQ5	evm.model.chr27.511	evm.model.34.15
COQ6	evm.model.chr2.921	evm.model.6.491
COQ8A	evm.model.chr10.667	evm.model.3.1007
COQ9	evm.model.chr21.102	evm.model.13.174
CORIN	evm.model.chr15.182	evm.model.5.808
CORO1B	evm.model.chr2.1129	evm.model.6.389
CORO1C	evm.model.chr27.392	evm.model.18.42
CORO2A	evm.model.chr23.396	evm.model.4.128
CORO2B	evm.model.chr19.94	evm.model.12.360
CORO6	evm.model.chr30.403	evm.model.21.193
COTL1	evm.model.chr21.580	evm.model.13.89
CPA6	evm.model.chr11.1132	evm.model.2.319
CPAMD8	evm.model.chr35.328	evm.model.31.142
CPB1	evm.model.chr16.966	evm.model.10.4
CPD	evm.model.chr30.428	evm.model.21.200
CPE	evm.model.ctg1807.1	evm.model.5.295
CPEB1	evm.model.chr19.455	evm.model.12.190
CPEB2	evm.model.chr15.656	evm.model.5.756
CPEB3	evm.model.chr9.710	evm.model.8.245
CPEB4	evm.model.chr24.413	evm.model.15.138
CPED1	evm.model.chr3.922	evm.model.1.232
CPLANE1	evm.model.chr12.1062	evm.model.4.603
CPLANE2	evm.model.chr32.417	evm.model.22.39
CPLX1	evm.model.ctg1390.8	evm.model.4.230
CPLX2	evm.model.chr24.473	evm.model.15.184
CPLX3	evm.model.chr19.526	evm.model.12.159
CPM	evm.model.chr3.1223	evm.model.1.341
CPNE1	evm.model.chr26.574	evm.model.17.245
CPNE3	evm.model.chr11.824	evm.model.2.68
CPNE5	evm.model.ctg1241.3	evm.model.27.35
CPNE7	evm.model.ctg1226.13	evm.model.13.57
CPNE8	evm.model.chr3.593	evm.model.1.191
CPNE9	evm.model.chr18.10	evm.model.11.227
CPOX	evm.model.chr4.216	evm.model.1.1135
CPPED1	evm.model.chr25.489	evm.model.16.147
CPQ	evm.model.chr11.713	evm.model.2.118
CPS1	evm.model.chr7.174	evm.model.7.82
CPSF2	evm.model.chr2.680	evm.model.6.244
CPSF3	evm.model.chr1.688	evm.model.3.222
CPSF4	evm.model.chr25.230	evm.model.16.266
CPSF6	evm.model.chr3.1225	evm.model.1.342
CPSF7	evm.model.chr2.1154	evm.model.6.362
CPT1A	evm.model.chr2.1758	evm.model.6.737
CPT1B	evm.model.ctg1252.2	evm.model.1.13
CPT2	evm.model.chr14.1017	evm.model.9.106
CPXM2	evm.model.chr9.1143	evm.model.8.48
CPZ	evm.model.chr15.789	evm.model.5.716
CR1	evm.model.chr34.113	evm.model.27.220
CRABP1	evm.model.chr19.598	evm.model.12.112
CRACD	evm.model.chr15.264	evm.model.5.513
CRACDL	evm.model.chr4.1737	evm.model.1.1571
CRACR2A	evm.model.chr4.346	evm.model.1.977
CRACR2B	evm.model.chr2.1719	evm.model.6.726
CRADD	evm.model.chr3.1579	evm.model.1.522
CRAMP1	evm.model.chr25.709	evm.model.16.41
CRAT	evm.model.chr29.314	evm.model.20.146
CRB1	evm.model.chr14.255	evm.model.9.429
CRB2	evm.model.chr29.551	evm.model.20.28
CRBN	evm.model.chr18.687	evm.model.11.310
CREB1	evm.model.chr7.385	evm.model.7.158
CREB3L1	evm.model.chr2.1327	evm.model.6.558
CREB3L2	evm.model.chr3.2198	evm.model.1.746
CREB3L3	evm.model.chr35.249	evm.model.31.185
CREB5	evm.model.chr5.358	evm.model.2.1038
CREBL2	evm.model.chr17.803	evm.model.1.863
CREBRF	evm.model.chr24.400	evm.model.15.133
CREG1	evm.model.chr17.223	evm.model.1.1207
CREG2	evm.model.chr4.1780	evm.model.1.1593
CRELD2	evm.model.chr3.723	evm.model.1.206
CREM	evm.model.chr5.1014	evm.model.2.1260
CRH	evm.model.chr11.1151	evm.model.2.333
CRHR2	evm.model.chr5.1286	evm.model.2.1335
CRIP1	evm.model.chr14.142	evm.model.9.404
CRIPT	evm.model.chr10.308	evm.model.3.882
CRISPLD1	evm.model.chr11.1051	evm.model.2.295
CRISPLD2	evm.model.chr21.583	evm.model.13.87
CRK	evm.model.chr30.323	evm.model.21.133
CRKL	evm.model.chr27.574	evm.model.18.250
CRLF1	evm.model.ctg2642.1	evm.model.31.116
[truncated: 9,684 more rows]
