# Supplementary material for: Restoration of ancestral transcriptional plasticity contributes to plastic heterosis in fatty liver of hybrid ducks
Source: Commun Biol. 2026 Apr 14;9:803. doi: 10.1038/s42003-026-10049-7 (PMC13266055; doi:10.1038/s42003-026-10049-7)
Supplement: Supplementary file 10 — Supplementary Data 8 [file 42003_2026_10049_MOESM10_ESM.xlsx]

## Sheet: Sheet1
Supplementary Data 8. Read assignment statistics for simulated pseudo-hybrid RNA-seq datasets
sample	condition	haplotype genome levels			allelic levels
		total reads	matched reads	matched ratio	total reads	matched reads	matched ratio
Pek.AL.101.Mus.AL.96	fed ad libitum	31529210	29857557	0.946981	11046573	10302445	0.932637
Pek.AL.105.Mus.AL.88	fed ad libitum	37709696	35673961	0.946016	14555599	13704669	0.941539
Pek.AL.109.Mus.AL.112	fed ad libitum	38203950	36245834	0.948746	14488065	13653744	0.942413
Pek.AL.113.Mus.AL.116	fed ad libitum	32506645	30623735	0.942076	11948051	11109772	0.92984
Pek.AL.117.Mus.AL.120	fed ad libitum	30295029	28760839	0.949358	11039445	10388173	0.941005
Pek.AL.81.Mus.AL.108	fed ad libitum	34059776	32331967	0.949271	12668968	11938953	0.942378
Pek.AL.85.Mus.AL.84	fed ad libitum	43071965	40998082	0.951851	16103699	15209701	0.944485
Pek.AL.93.Mus.AL.92	fed ad libitum	50639152	48223552	0.952298	19933901	18909134	0.948592
Pek.AL.97.Mus.AL.104	fed ad libitum	40440557	38357215	0.948484	15105581	14211495	0.940811
Pek.OV.13.Mus.OV.16	overfeeding	47454489	44891325	0.945987	16693701	15614367	0.935345
Pek.OV.17.Mus.OV.20	overfeeding	36242796	34249072	0.94499	11932342	11081681	0.92871
Pek.OV.1.Mus.OV.32	overfeeding	33326055	31467730	0.944238	11948328	11163459	0.934311
Pek.OV.21.Mus.OV.4	overfeeding	33349641	31228443	0.936395	10872641	9958518	0.915924
Pek.OV.25.Mus.OV.36	overfeeding	32664226	30799651	0.942917	11141292	10343869	0.928426
Pek.OV.29.Mus.OV.8	overfeeding	53537915	50608537	0.945284	17476212	16270505	0.931009
Pek.OV.33.Mus.OV.40	overfeeding	40392407	38145875	0.944382	14168285	13259831	0.935881
Pek.OV.37.Mus.OV.28	overfeeding	27355950	25801936	0.943193	9334297	8708086	0.932913
Pek.OV.5.Mus.OV.24	overfeeding	40188285	37988985	0.945275	14041745	13151417	0.936594
Pek.OV.9.Mus.OV.12	overfeeding	39942609	37512113	0.93915	13771014	12769050	0.927241
